# Supplementary material for: National series of long-term intensive harvesting trials in Pinus radiata stands in New Zealand: Initial biomass, carbon and nutrient pool data
Source: Data Brief. 2019 Nov 6;27:104757. doi: 10.1016/j.dib.2019.104757 (PMC6864174; doi:10.1016/j.dib.2019.104757)
Supplement: Multimedia component 1 [file mmc1.xlsx]

## Sheet: Pre-harvest AG biomass&FF pools
Table 2: Pre-harvest crop species, site tree stand metrics and ecosystem biomass, carbon and nutrient pools for above ground (AG) live biomass and forest floor for each site, plus below ground roots >2 mm for Woodhill. Standard errors are presented for the forest floor and where possible the understory. Woodhill AG live biomass , forest floor and root mass, phosphorus, calcium, potassium, and mag…
Component	Site
	Woodhill		Tarawera		Kinleith		Golden Downs		Burnham		Berwick
	Average	se	Average	se	Average	se	Average	se	Average	se	Average	se
Stand characteristics
Previous crop	P. radiata		P. radiata		P. radiata		P. nigra		P. radiata		P. radiata
Previous crop rotation crop age	42		27		25		44		32		31
BA (m2 ha-1 )	56		49.1		43.1		70.9		42.9		55.2
Ht (m)	33.85		39.1		33.5		24		15.6		35.1
Stocking (stem ha-1)	264		288		269		750		666		204
Mass (Mg ha-1)
Live needles	7.82139		8.39		9.03595		20.2059		12.5627		9.24431
Live branches	24.5089		17.46		39.5984		73.9538		25.6373		28.9557
Dead branches	4.43953		5.58		20.7107		28.6869		ND		ND
Cones	4.74143		0.42		1.5336				ND		ND
Stem bark	49.2621		36.79		22.0149		48.627		15.0002		30.5508
Stem wood	321.787		305.9		183.519		328.088		114.776		233.764
Sum above ground live tree	412.56		374.54		276.412		499.562		167.977		302.515
Below ground roots >2 mm	84.078		ND		ND		ND		ND		ND
Understory	4.363		0		2.9945	0.697028	0		28.4		1.80196	0.426715
Forest floor (<10 cm)	36.3025	3.155	22.9343	1.29979	24.8756	1.22317	29.934	1.86932	27.4609	3.25537	24.1694	1.35435
Total Carbon (Mg ha-1)
Live needles	4.15538		4.37426		4.70129		10.2827		6.53693		4.81024
Live branches	12.6093		9.08503		19.8178		37.8456		13.4081		15.1436
Dead branches	2.31715		2.93357		10.6677		14.5654		ND		ND
Cones	2.4482		0.219624		0.903718				ND		ND
Stem bark	27.2313		20.7549		11.8692		25.5926		8.52253		17.3577
Stem wood	163.777		153.653		89.8627		166.503		56.491		115.054
Sum above ground live tree	212.538		191.02		137.822		254.789		84.9585		152.366
Below ground roots >2 mm	41.9027		ND		ND		ND		ND		ND
Understory	ND		0		ND		0		ND		0.856951	0.201994
Forest floor (<10 cm)	20.1205	3.96663	11.7368	0.854976	16.6021	0.804327	15.7326	0.979765	14.4479	1.66173	12.8752	0.73032
Total Nitrogen (kg ha-1)
Live needles	77.735		131.672		141.299		191.74		164.165		120.802
Live branches	49.7095		34.7608		95.1931		141.758		67.4969		76.2334
Dead branches	8.92124		8.56599		31.89		25.3581		ND		ND
Cones	14.0328		0.636057		15.5781				ND		ND
Stem bark	86.2122		63.2475		49.8857		95.9939		35.6742		72.6571
Stem wood	144.9		154.218		81.854		197.351		67.3253		137.121
Sum above ground live tree	381.511		393.1		415.7		652.201		334.662		406.813
Below ground roots >2 mm	73.9038		ND		ND		ND		ND		ND
Understory	22.9303		0		32.6114	6.41642	0		127.2		18.3181	4.13295
Forest floor (<10 cm)	414.368	93.5844	308.62	18.7531	441.818	24.1072	233.531	16.5223	494.621	84.3166	275.682	15.3326
Total Phosphorus (kg ha-1)
Live needles	10.8632		13.8112		11.1017		25.4631		14.1958		10.1687
Live branches	16.7117		5.5872		8.53594		22.9403		12.8187		4.92247
Dead branches	0.613736		1.1268		2.88861		4.87678		ND		ND
Cones	2.61463		0.0546		3.21846				ND		ND
Stem bark	5.7725		8.4617		4.59268		20.9582		23.3598		39.6472
Stem wood	33.7104		27.531		16.2251		35.9803
Sum above ground live tree	70.2862		56.5725		46.5625		110.219		50.3743		54.7384
Below ground roots >2 mm	17.0265		ND		ND		ND		ND		ND
Understory	6.12145		0		ND		0		9.1		2.15969	0.437695
Forest floor (<10 cm)	53.8867	2.46555	20.972	1.20796	23.0229	1.10971	20.9368	1.57697	25.8786	3.3777	23.3336	1.02134
Total Calcium (kg ha-1)
Live needles	32.9688		34.6907		24.2025		164.328		43.9693		36.6075
Live branches	68.3506		43.3008		64.1174		328.493		83.8341		53.2785
Dead branches	13.8937		17.4156		42.505		133.107		ND		ND
Cones	1.11135		0.1425		0.324063				ND		ND
Stem bark	94.6696		79.8343		40.0037		141.586		167.412		158.589
Stem wood	148.046		159.068		82.0131		210.414
Sum above ground live tree	359.04		334.452		253.166		977.927		295.215		248.475
Below ground roots >2 mm	82.1454		ND		ND		ND		ND		ND
Understory	4.15456		0		ND		0		45.1		9.3194	1.92706
Forest floor (<10 cm)	476.121	14.7253	181.781	8.13935	94.0416	4.76677	329.532	17.8715	208.563	23.1767	206.741	11.2372
Total Potassium (kg ha-1)
Live needles	60.6396		60.6571		61.9893		117.131		85.1749		55.0961
Live branches	59.1742		35.6184		92.6727		129.135		90.7561		31.2721
Dead branches	2.4197		4.6614		13.7263		12.3354		ND		ND
Cones	3.43852		0.0942		2.41271				ND		ND
Stem bark	40.6223		77.9948		37.8955		56.0183		181.687		454.621
Stem wood	185.379		226.366		127.429		119.752
Sum above ground live tree	351.673		405.392		336.125		434.372		357.618		540.99
Below ground roots >2 mm	61.0086		ND		ND		ND		ND		ND
Understory	67.8578		0		ND		0		93.3		18.4256	3.51934
Forest floor (<10 cm)	135.32	0.979589	56.4147	3.38943	42.2163	1.83597	35.2859	2.38687	108.435	17.5205	64.1627	3.58491
Total Magnesium (kg ha-1)
Live needles	14.9952		12.732		7.79828		23.0742		15.0752		9.89141
Live branches	20.7466		11.1744		19.4066		38.7773		25.8937		14.1883
Dead branches	3.92486		3.8118		7.5267		12.9091		ND		ND
Cones	2.62429		0.0749		1.42443				ND		ND
Stem bark	21.799		19.8666		7.24829		15.9172		63.5906		111.012
Stem wood	54.0156		61.18		81.9614		42.214
Sum above ground live tree	118.106		108.84		125.366		132.892		104.559		135.092
Below ground roots >2 mm	28.4195		ND		ND		ND		ND		ND
Understory	6.2519		0		ND		0		13.8	3.7	3.41244	0.709336
Forest floor (<10 cm)	257.774	22.311	100.495	8.98629	14.3698	1.03986	29.2311	1.63008	66.8787	7.23448	57.7851	2.84134
Total Boron (kg ha-1)
Live needles	0.125713		0.088856		0.131055		0.0993508		0.238691		0.120176
Live branches	0.172741		0.13968		0.35777		0.409057		0.256373		0.144778
Dead branches	0.0322191		0.035682		0.160083		0.143435		ND		ND
Cones	0.0120447		0.000252		0.0214176				ND		ND
Stem bark	0.256977		0.275925		0.201991		0.296625		0.519107		1.32157
Stem wood	0.397018		0.39767		0.37522		0.357914
Sum above ground live tree	0.996712		0.938065		1.24754		1.30638		1.01417		1.58653
Below ground roots >2 mm	ND		ND		ND		ND		ND		ND
Understory	ND		0		ND		0		ND		0.0344927	0.00808206
Forest floor (<10 cm)	0.552276	0.0159911	0.248621	0.0137227	0.214818	0.0102987	0.290484	0.0157022	0.388401	0.0450327	0.318241	0.0220315
Total Copper (kg ha-1)
Live needles	ND		ND		0.0738301		0.0498912		0.051507		0.0295818
Live branches	ND		ND		0.111289		0.217744		0.0999856		0.0347468
Dead branches	ND		ND		0.0510989		0.0831921		ND		ND
Cones	ND		ND		0.00812692				ND		ND
Stem bark	ND		ND		0.0783031		0.138749		0.142754		0.317178
Stem wood	ND		ND		0.168094		0.220913
Sum above ground live tree					0.490742		0.710489		0.294247		0.381506
Forest floor (<10 cm)	ND		0.166456	0.0144706	0.654613	0.0537237	0.50174	0.0458019	0.163968	0.0225971	0.160462	0.0265056
Total Manganese (kg ha-1)
Live needles	ND		ND		2.45439		6.31103		3.35423		7.37696
Live branches	ND		ND		2.64198		8.39881		2.10226		4.69082
Dead branches	ND		ND		1.11484		3.70061		ND		ND
Cones	ND		ND		0.0699185				ND		ND
Stem bark	ND		ND		0.774772		2.04071		7.91638		13.7444
Stem wood	ND		ND		5.54068		10.3566
Sum above ground live tree					12.5966		30.8078		13.3729		25.8121
Forest floor (<10 cm)	14.2238	0.950832	5.35413	0.411098	13.3346	0.726188	19.1671	1.58507	13.9588	1.41349	23.9671	1.26401
Total Zinc (kg ha-1)
Live needles	ND		ND		0.629843		0.231301		0.427131		0.147909
Live branches	ND		ND		0.416762		0.748784		0.512747		0.521202
Dead branches	ND		ND		0.388071		0.200809		ND		ND
Cones	ND		ND		0.0623934				ND		ND
Stem bark	ND		ND		0.688747		0.70347		1.29777		3.96472
Stem wood	ND		ND		1.84845		3.24807
Sum above ground live tree					4.03426		5.13243		2.23764		4.63383
Forest floor (<10 cm)	0.411395	0.110481	0.65883	0.038675	1.21883	0.0922993	0.745929	0.0569253	1.1271	0.133598	1.04019	0.0544411

## Sheet: Pre-harvest AG biomass&FF conc
Table 3: Pre-harvest above ground (AG) live biomass and forest floor (ash corrected) site average carbon and nutrient concentrations for each site. Golden Downs live cones are bulked with live branch and dead cones are bulked with dead branch concentration. For Burnham and Berwick dead branches and cones are not reported and stem is reported as stem wood plus stem bark. Standard errors are presen…
Component	Site
	Woodhill		Tarawera		Kinleith		Golden Downs		Burnham		Berwick
	Average	se	Average	se	Average	se	Average	se	Average	se	Average	se
Total Carbon (%)
Live needles	53.1284		52.1366		52.0287		50.8895		52.0345		52.0345
Live branches	51.4476		52.0334		50.047		51.1747		52.2991		52.2991
Dead branches	52.1936		52.5729		51.5079		50.7738		ND		ND
Cones	51.6341		52.2915		58.9279				ND		ND
Stem bark	55.2784		56.4144		53.9144		52.6304		56.816		56.816
Stem wood	50.896		50.2297		48.9665		50.7495		49.2182		49.2182
Below ground roots >2 mm	51.5168		ND		ND		ND		ND		ND
Forest floor (<10 cm)	53.6553	6.25156	51.5141	0.453089	66.8298	0.909055	52.5857	0.110995	52.8458	0.566439	53.2307	0.18995
Total Nitrogen (%)
Live needles	0.993877		1.56939		1.56374		0.948933		1.30677		1.30677
Live branches	0.202822		0.199088		0.240396		0.191684		0.263276		0.263276
Dead branches	0.20095		0.153512		0.153978		0.088396		ND		ND
Cones	0.295962		0.151442		1.01579				ND		ND
Stem bark	0.175007		0.171915		0.2266		0.197409		0.237824		0.237824
Stem wood	0.04503		0.0504144		0.0446026		0.0601519		0.0586577		0.0586577
Forest floor (<10 cm)	1.0881	0.156339	1.379	0.0562072	1.79081	0.0774537	0.783039	0.0249604	1.75997	0.127	1.15743	0.0489492
Total Phosphorus (%)
Live needles	0.13889		0.164615		0.122861		0.126018		0.113		0.11
Live branches	0.0681864		0.032		0.0215563		0.0310198		0.05		0.017
Dead branches	0.0138244		0.0201935		0.0139474		0.017		ND		ND
Cones	0.0551442		0.013		0.209863				ND		ND
Stem bark	0.0117179		0.023		0.0208617		0.0431		0.0203524		0.0169604
Stem wood	0.010476		0.009		0.00884112		0.0109667
Below ground roots >2 mm	0.0170366		ND		ND		ND		ND		ND
Forest floor (<10 cm)	0.153711	0.0178184	0.09442	0.00465073	0.0928998	0.0021976	0.0699136	0.00314481	0.0967254	0.00623577	0.0984558	0.00358621
Total Calcium (%)
Live needles	0.421521		0.413477		0.267847		0.813267		0.35		0.396
Live branches	0.27888		0.248		0.161919		0.444187		0.327		0.184
Dead branches	0.312953		0.312108		0.205232		0.464		ND		ND
Cones	0.0234392		0.0339286		0.0211309				ND		ND
Stem bark	0.192175		0.217		0.181712		0.291167		0.145859		0.0678415
Stem wood	0.0460075		0.052		0.0446893		0.0641333
Below ground roots >2 mm	0.0870274		ND		ND		ND		ND		ND
Forest floor (<10 cm)	1.36475	0.159729	0.822976	0.0370126	0.379448	0.010416	1.12432	0.0392289	0.778925	0.0434696	0.878786	0.0498832
Total Potassium (%)
Live needles	0.775304		0.722969		0.68603		0.579688		0.678		0.596
Live branches	0.241439		0.204		0.234031		0.174616		0.354		0.108
Dead branches	0.0545036		0.0835376		0.066276		0.043		ND		ND
Cones	0.0725207		0.0224286		0.157324				ND		ND
Stem bark	0.0824616		0.212		0.172136		0.1152		0.158297		0.194479
Stem wood	0.0576093		0.074		0.0694363		0.0365
Below ground roots >2 mm	0.0852417		ND		ND		ND		ND		ND
Forest floor (<10 cm)	0.38418	0.0329969	0.258984	0.0198069	0.17114	0.00510388	0.118189	0.00424195	0.402756	0.0405864	0.272794	0.0162902
Total Magnesium (%)
Live needles	0.191721		0.151752		0.0863028		0.114196		0.12		0.107
Live branches	0.0846492		0.064		0.0490085		0.0524344		0.101		0.049
Dead branches	0.0884071		0.0683118		0.036342		0.045		ND		ND
Cones	0.055348		0.0178333		0.0928818				ND		ND
Stem bark	0.0442511		0.054		0.0329245		0.0327333		0.0554039		0.047489
Stem wood	0.0167862		0.02		0.0446611		0.0128667
Below ground roots >2 mm	0.0286275		ND		ND		ND		ND		ND
Forest floor (<10 cm)	0.754196	0.133998	0.46115	0.0449699	0.0579658	0.00332701	0.0999959	0.00417287	0.254898	0.01652	0.246562	0.0141661
Total Boron (mg kg-1)
Live needles	16.073		10.5907		14.5038		4.91693		19		13
Live branches	7.04807		8		9.03496		5.53125		10		5
Dead branches	7.25732		6.39462		7.72949		5		ND		ND
Cones	2.54032		0.6		13.9655				ND		ND
Stem bark	5.21652		7.5		9.17519		6.1		4.52276		5.65345
Stem wood	1.23379		1.3		2.04459		1.09091
Forest floor (<10 cm)	15.5713	1.08223	11.2904	0.660952	8.68543	0.246742	9.9164	0.375972	14.6263	0.743209	13.3777	0.783467
Total Copper (mg kg-1)
Live needles	ND		ND		8.17071		2.46914		4.1		3.2
Live branches	ND		ND		2.81044		2.94433		3.9		1.2
Dead branches	ND		ND		2.46726		2.9		ND		ND
Cones	ND		ND		5.29925				ND		ND
Stem bark	ND		ND		3.55683		2.85333		1.24376		1.35683
Stem wood	ND		ND		0.915952		0.673333
Forest floor (<10 cm)	ND		7.36191	0.350512	26.0599	1.52488	16.6164	1.17233	6.08451	0.515112	6.59027	0.873531
Total Manganese (mg kg-1)
Live needles	ND		ND		271.625		312.337		267		798
Live branches	ND		ND		66.7193		113.568		82		162
Dead branches	ND		ND		53.8288		129		ND		ND
Cones	ND		ND		45.5911				ND		ND
Stem bark	ND		ND		35.1931		41.9667		68.9721		58.7959
Stem wood	ND		ND		30.1914		31.5667
Forest floor (<10 cm)	410.906	59.9197	248.6	23.6244	541.632	24.4723	635.946	27.804	558.84	58.7364	1029.01	67.5948
Total Zinc (mg kg-1)
Live needles	ND		ND		69.7042		11.4472		34		16
Live branches	ND		ND		10.5247		10.125		20		18
Dead branches	ND		ND		18.7377		7		ND		ND
Cones	ND		ND		40.6843				ND		ND
Stem bark	ND		ND		31.2855		14.4667		11.3069		16.9604
Stem wood	ND		ND		10.0723		9.9
Forest floor (<10 cm)	10.6973	2.17147	29.6859	1.50528	49.015	2.72495	25.2414	1.67009	43.0091	3.53193	43.6533	1.70582

## Sheet: Pre-harvest soil pools
Table 4: Pre-harvest mineral soil site average carbon and nutrient pools and standard errors for each site. ND = no data.
Component	Site
		Woodhill			Tarawera			Kinleith			Golden Downs			Burnham			Berwick
	Depth	Average	se	Depth	Average	se	Depth	Average	se	Depth	Average	se	Depth	Average	se	Depth	Average	se
Total Carbon (Mg ha-1)
	0-10 cm	5.50418	0.418117	0-5 cm	7.60462	0.639434	0-10 cm	38.8101	2.39786	0-30 cm	82.6211	7.12273	0-10 cm	39.0099	1.0535	0-10 cm	35.7436	1.75961
	10-90 cm	10.4815	1.48629	5-10 cm	3.83855	0.389903	10-20 cm	20.3494	1.16978	30-60 cm	35.5504	4.23469	10-20 cm	ND		10-20 cm	24.8105	0.86575
				10-20 cm	4.60992	0.425626	20-30 cm	12.1704	0.838411				20-30 cm	ND		20-40 cm	29.4067	1.25245
				20-30 cm	1.53174	0.386769	30-50 cm	10.9079	4.5997				30-50 cm	ND		40-60 cm	20.449	1.85477
				30-100 cm	17.3759	2.99798	50-100 cm	10.7003	1.58466
Total Nitrogen (kg ha-1)
	0-10 cm	256.878	7.91492	0-5 cm	338.638	37.833	0-10 cm	2015.21	128.285	0-30 cm	3409.01	313.525	0-10 cm	2350.2	41.3503	0-10 cm	2281.16	135.038
	10-90 cm	822.723	36.5384	5-10 cm	160.063	24.7684	10-20 cm	1057.08	80.3841	30-60 cm	2128.43	254.859	10-20 cm	ND		10-20 cm	1834.13	79.4302
				10-20 cm	289.55	24.636	20-30 cm	605.22	34.492				20-30 cm	ND		20-40 cm	2463.78	114.311
				20-30 cm	101.847	17.8287	30-50 cm	888.397	313.218				30-50 cm	ND		40-60 cm	1775.59	93.3095
				30-100 cm	1156.98	151.557	50-100 cm	1115.89	155.758
Total Phosphorus (kg ha-1)
	0-10 cm	224.39	7.29565	0-5 cm	54.8745	3.50917	0-10 cm	ND		0-30 cm	ND		0-10 cm	ND		0-10 cm	266.082	11.8809
	10-90 cm	1833.83	117.744	5-10 cm	46.989	2.93577	10-20 cm	ND		30-60 cm	ND		10-20 cm	ND		10-20 cm	290.566	10.898
				10-20 cm	69.6115	3.23979	20-30 cm	ND					20-30 cm	ND		20-40 cm	592.892	19.1047
				20-30 cm	32.2156	2.16269	30-50 cm	ND					30-50 cm	ND		40-60 cm	603.311	19.1774
				30-100 cm	534.248	63.7394	50-100 cm	ND
Total Phosphorus (kg ha-1) [XRF method]
	0-10 cm	496.282	10.7328	0-5 cm	69.8892	3.37923	0-10 cm	283.913	20.9925	0-30 cm	901.664	118.122	0-10 cm	377.612	11.8109	0-10 cm	443.959	21.863
	10-90 cm	ND		5-10 cm	63.8958	1.48257	10-20 cm	237.986	18.7249	30-60 cm	696.758	70.6344	10-20 cm	498.775	15.3726	10-20 cm	444.288	16.4489
				10-20 cm	105.455	3.99786	20-30 cm	208.098	6.19602				20-30 cm	392.593	32.505	20-40 cm	838.937	43.9056
				20-30 cm	90.1536	7.02529	30-50 cm	327.309	8.543				30-50 cm	681.251	103.906	40-60 cm	842.128	56.0595
				30-100 cm	980.5	55.1012	50-100 cm	963.764	42.4394
Bray Phosphorus (kg ha-1)
	0-10 cm	42.3296	1.98535	0-5 cm	4.1856	0.41539	0-10 cm	5.37955	0.198554	0-30 cm	69.4816	20.1896	0-10 cm	6.15018	0.167805	0-10 cm	7.53909	0.885987
	10-90 cm	423.697	12.4753	5-10 cm	4.76464	0.209129	10-20 cm	2.23459	0.113068	30-60 cm	38.0805	4.93939	10-20 cm	7.08523	0.231515	10-20 cm	5.62262	0.635783
				10-20 cm	7.01732	0.412168	20-30 cm	2.04548	0.180056				20-30 cm	5.04858	0.655566	20-40 cm	4.18372	0.313913
				20-30 cm	4.11819	0.403893	30-50 cm	3.20942	1.74305				30-50 cm	15.3414	6.08256	40-60 cm	3.59192	0.285274
				30-100 cm	87.2916	11.5074	50-100 cm	24.4746	5.61869
Exchangeable Calcium (kg ha-1)
	0-10 cm	246.474	8.82164	0-5 cm	234.609	13.9712	0-10 cm	186.462	27.2291	0-30 cm	2774.66	411.433	0-10 cm	756.044	39.4967	0-10 cm	673.829	44.9767
	10-90 cm	2700.76	31.3816	5-10 cm	159.298	6.88372	10-20 cm	101.958	11.9438	30-60 cm	1102.42	259.103	10-20 cm	544.31	40.1613	10-20 cm	509.831	34.6806
				10-20 cm	257.052	11.9052	20-30 cm	68.3819	9.27206				20-30 cm	303.654	88.5238	20-40 cm	729.329	88.2654
				20-30 cm	156.449	14.9931	30-50 cm	142.765	45.7402				30-50 cm	295.104	94.7997	40-60 cm	598.199	64.4141
				30-100 cm	1350.54	202.45	50-100 cm	366.404	83.9676
Exchangeable Potassium (kg ha-1)
	0-10 cm	73.5952	3.41887	0-5 cm	53.7297	2.68769	0-10 cm	77.7025	5.0788	0-30 cm	257.85	37.463	0-10 cm	122.264	4.94665	0-10 cm	102.836	15.5148
	10-90 cm	740.096	44.1308	5-10 cm	40.2498	1.97282	10-20 cm	96.5281	5.71399	30-60 cm	143.73	29.0597	10-20 cm	114.01	5.99473	10-20 cm	74.7706	7.39861
				10-20 cm	73.2408	5.6665	20-30 cm	130.863	10.5802				20-30 cm	91.0368	27.5568	20-40 cm	124.328	25.4962
				20-30 cm	22.1343	3.39359	30-50 cm	319.116	10.8175				30-50 cm	124.921	22.0382	40-60 cm	97.4434	15.7522
				30-100 cm	110.435	13.5152	50-100 cm	1117.02	417.022
Exchangeable Magnesium (kg ha-1)
	0-10 cm	150.807	4.74227	0-5 cm	53.9047	2.61432	0-10 cm	22.6828	2.25296	0-30 cm	605.834	101.159	0-10 cm	195.489	9.87668	0-10 cm	169.914	9.55569
	10-90 cm	1315.81	28.854	5-10 cm	35.098	1.05982	10-20 cm	11.1243	1.44555	30-60 cm	359.889	58.0539	10-20 cm	181.187	11.3425	10-20 cm	159.923	10.973
				10-20 cm	58.8979	3.07168	20-30 cm	5.25403	0.497808				20-30 cm	122.167	16.5798	20-40 cm	269.913	29.7504
				20-30 cm	30.0961	3.76619	30-50 cm	36.9851	16.8114				30-50 cm	200.574	11.3878	40-60 cm	279.743	28.0489
				30-100 cm	205.613	32.6698	50-100 cm	41.663	4.62923
Exchangeable Sodium (kg ha-1)
	0-10 cm	47.9766	0.629057	0-5 cm	25.3621	1.90551	0-10 cm	34.1109	3.25242	0-30 cm	13.6271	2.97199	0-10 cm	55.3523	23.0081	0-10 cm	56.0599	6.58476
	10-90 cm	174.071	0	5-10 cm	25.7355	1.25515	10-20 cm	56.7183	3.64594	30-60 cm	37.8688	10.9834	10-20 cm	88.4041	24.6763	10-20 cm	76.1652	11.9588
				10-20 cm	47.3736	3.29377	20-30 cm	79.5332	4.02876				20-30 cm	45.0329	15.6596	20-40 cm	160.653	23.388
				20-30 cm	22.3368	2.39747	30-50 cm	120.853	3.18034				30-50 cm	57.7985	18.6124	40-60 cm	183.812	25.924
				30-100 cm	125.106	17.1762	50-100 cm	481.66	26.2724
Total Calcium (kg ha-1)
	0-10 cm	57983.7	2266	0-5 cm	15934.7	599.993	0-10 cm	7139.34	222.298	0-30 cm	11257	1984.05	0-10 cm	4679	48.6129	0-10 cm	15551.2	518.964
	10-90 cm	481557	15965.4	5-10 cm	15394.5	488.822	10-20 cm	7639.63	264.95	30-60 cm	10700.9	1825.47	10-20 cm	5982.67	170.551	10-20 cm	17767.7	484.62
				10-20 cm	24668.3	790.008	20-30 cm	8038.72	242.803				20-30 cm	4870.79	116.651	20-40 cm	38055.6	1840.22
				20-30 cm	23256.6	2243.99	30-50 cm	16054.5	1197.76				30-50 cm	6264.37	132.217	40-60 cm	38555.4	2426.56
				30-100 cm	107534	4891.44	50-100 cm	50188.6	5532.95
Total Potassium (kg ha-1)
	0-10 cm	12711.1	249.853	0-5 cm	3283.42	166.067	0-10 cm	10450.8	327.939	0-30 cm	31815.3	6669.17	0-10 cm	20598.1	38.5311	0-10 cm	10855.5	375.99
	10-90 cm	121399	1930.4	5-10 cm	3000.67	72.2037	10-20 cm	12515	420.83	30-60 cm	39120.9	7653.04	10-20 cm	28879.4	55.3661	10-20 cm	13269.1	436.959
				10-20 cm	4970.02	232.646	20-30 cm	13736.7	497.744				20-30 cm	27076.6	105.662	20-40 cm	32928	1441.4
				20-30 cm	3967.66	276.449	30-50 cm	29157.9	180.465				30-50 cm	35666.1	133.897	40-60 cm	40234	3013.75
				30-100 cm	86907.8	6542.66	50-100 cm	81498.4	1367.55
Total Magnesium (kg ha-1)
	0-10 cm	30712.2	1816.51	0-5 cm	6934.7	261.384	0-10 cm	1733.14	83.5816	0-30 cm	10028	2368.56	0-10 cm	4854.17	38.4689	0-10 cm	6084.09	213.44
	10-90 cm	244312	10487	5-10 cm	6852.31	223.409	10-20 cm	1408.17	61.6832	30-60 cm	13840.4	3141.69	10-20 cm	6515.73	123.666	10-20 cm	7469.55	250.183
				10-20 cm	10934.1	328.146	20-30 cm	1366.72	67.543				20-30 cm	5716.57	257.805	20-40 cm	19606.8	769.627
				20-30 cm	10596.1	1052.2	30-50 cm	2549.58	105.006				30-50 cm	8551.98	521.781	40-60 cm	24130.4	921.305
				30-100 cm	38226.4	2737.4	50-100 cm	8272.02	1805.01
Total Sodium (kg ha-1)
	0-10 cm	14968.3	506.532	0-5 cm	5315.55	231.468	0-10 cm	14914.3	462.575	0-30 cm	30344.5	6526.95	0-10 cm	22433.5	109.762	0-10 cm	26084.8	888.513
	10-90 cm	140833	8086.28	5-10 cm	4935.29	113.639	10-20 cm	17959.1	600.276	30-60 cm	37841.2	7309.15	10-20 cm	31651.3	96.9762	10-20 cm	30479.1	788.082
				10-20 cm	7989.51	317.024	20-30 cm	19773.2	644.82				20-30 cm	29886.5	302.837	20-40 cm	65069.5	2015.78
				20-30 cm	6994.05	533.032	30-50 cm	42419.7	324.048				30-50 cm	38043.1	735.254	40-60 cm	68620.8	2446.9
				30-100 cm	125867	8541.32	50-100 cm	119567	799.451
Total Zinc (kg ha-1)
	0-10 cm	60.5254	2.84403	0-5 cm	18.0605	0.596726	0-10 cm	40.9698	1.68345	0-30 cm	90.7008	18.2722	0-10 cm	59.9264	0.817259	0-10 cm	54.8561	2.6439
	10-90 cm	507.3	18.0241	5-10 cm	17.384	0.637904	10-20 cm	45.4883	2.15276	30-60 cm	126.589	25.4355	10-20 cm	85.4226	1.07715	10-20 cm	66.3556	2.78258
				10-20 cm	28.1515	1.09324	20-30 cm	45.6002	1.71076				20-30 cm	93.1606	6.97613	20-40 cm	168.127	8.16693
				20-30 cm	23.787	1.82037	30-50 cm	95.0879	5.67689				30-50 cm	137.891	16.9244	40-60 cm	186.989	11.9194
				30-100 cm	183.835	6.95616	50-100 cm	263.79	13.678
Total Copper (kg ha-1)
	0-10 cm	ND		0-5 cm	5.64758	0.648814	0-10 cm	14.6944	1.15287	0-30 cm	33.5903	5.19057	0-10 cm	2.35469	0.355988	0-10 cm	3.59493	0.380872
	10-90 cm	ND		5-10 cm	6.65381	0.880433	10-20 cm	7.41065	0.81667	30-60 cm	45.6431	11.0878	10-20 cm	4.24586	0.690588	10-20 cm	4.42536	0.53001
				10-20 cm	11.3347	1.43427	20-30 cm	3.91666	0.644359				20-30 cm	1.49656	0	20-40 cm	17.7957	2.85738
				20-30 cm	8.26543	0.606723	30-50 cm	1.41922	0				30-50 cm	2.0789	0.153084	40-60 cm	33.066	5.69479
				30-100 cm	30.0597	2.28147	50-100 cm	3.908	0
Total Iron (kg ha-1)
	0-10 cm	53975.5	2995.96	0-5 cm	14996.6	572.991	0-10 cm	12920.6	461.455	0-30 cm	38525.2	8998.31	0-10 cm	21430.3	277.581	0-10 cm	34877.4	1205.58
	10-90 cm	491905	26381.5	5-10 cm	14551.8	455.488	10-20 cm	14003.8	318.042	30-60 cm	53614.9	11375.4	10-20 cm	30534	361.463	10-20 cm	43674.1	1323.59
				10-20 cm	23365.5	757.566	20-30 cm	14138.5	385.184				20-30 cm	27586.3	688.291	20-40 cm	105816	2582.62
				20-30 cm	20709	1888.1	30-50 cm	25894.5	580.642				30-50 cm	39923.5	2559.59	40-60 cm	120249	3793.6
				30-100 cm	109501	3968.03	50-100 cm	73947.9	5722.3
Total Manganese (kg ha-1)
	0-10 cm	1434.58	112.424	0-5 cm	307.442	12.4125	0-10 cm	571.741	28.0713	0-30 cm	1139.65	192.031	0-10 cm	453.42	13.2083	0-10 cm	998.565	89.4416
	10-90 cm	11988.4	814.58	5-10 cm	290.404	8.54295	10-20 cm	573.675	28.4045	30-60 cm	994.907	157.388	10-20 cm	525.117	14.792	10-20 cm	994.8	89.6466
				10-20 cm	462.56	18.4654	20-30 cm	553.763	18.1164				20-30 cm	549.786	45.1487	20-40 cm	1720.15	187.573
				20-30 cm	414.186	37.0286	30-50 cm	1022.61	10.1733				30-50 cm	637.434	38.9248	40-60 cm	1510.85	65.7438
				30-100 cm	3194.72	128.999	50-100 cm	2869.66	292.898
Total Sulphur (kg ha-1)
	0-10 cm	362.527	38.489	0-5 cm	172.568	13.6375	0-10 cm	615.092	28.6977	0-30 cm	1066.61	124.021	0-10 cm	706.049	18.0204	0-10 cm	716.535	47.3641
	10-90 cm	3281.05	643.466	5-10 cm	122.988	6.26857	10-20 cm	468.242	17.4653	30-60 cm	675.612	83.2504	10-20 cm	709.664	26.6136	10-20 cm	674.591	29.2263
				10-20 cm	184.4	14.5868	20-30 cm	366.422	14.4046				20-30 cm	508.829	34.5615	20-40 cm	1433.98	119.038
				20-30 cm	105.659	8.63984	30-50 cm	503.824	63.865				30-50 cm	737.735	111.131	40-60 cm	1389.78	108.651
				30-100 cm	1014.16	85.8024	50-100 cm	644.821	19.54
Total Aluminium (kg ha-1)
	0-10 cm	90638	1331.74	0-5 cm	24750.9	1021.69	0-10 cm	42733.8	1590.48	0-30 cm	118469	26796.7	0-10 cm	73714.2	375.575	0-10 cm	87433.3	2771.82
	10-90 cm	890174	16203.1	5-10 cm	23315.4	632.426	10-20 cm	51678.9	1626.31	30-60 cm	159383	32474.2	10-20 cm	104347	486.192	10-20 cm	105969	2892.92
				10-20 cm	37843.2	1336.27	20-30 cm	54798.2	1743.76				20-30 cm	96734.8	852.668	20-40 cm	249663	5168.96
				20-30 cm	32540.1	2636.6	30-50 cm	106635	1489.25				30-50 cm	130080	2788.07	40-60 cm	278161	5297.89
				30-100 cm	328130	15930.6	50-100 cm	284549	1672.49
Total Boron (kg ha-1)
	0-10 cm	10.7459	1.22496	0-5 cm	0.0403737	0.0175907	0-10 cm	1.84197	0.615208	0-30 cm	8.24384	1.51194	0-10 cm	5.60257	1.12995	0-10 cm	6.53213	0.874212
	10-90 cm	52.7239	9.37151	5-10 cm	0.0785312	0.0703071	10-20 cm	3.4681	0.464747	30-60 cm	11.4308	1.88313	10-20 cm	7.73133	1.68472	10-20 cm	7.79537	0.96053
				10-20 cm	0.216258	0.098106	20-30 cm	1.01004	0.134367				20-30 cm	9.27667	3.13338	20-40 cm	18.1371	2.07981
				20-30 cm	1.41617	0.531793	30-50 cm	2.10272	0.332009				30-50 cm	10.3395	4.82879	40-60 cm	16.8247	1.54102
				30-100 cm	8.35483	1.85257	50-100 cm	6.59005	0.152371

## Sheet: Pre-harvest soil concentration
Table 5: Pre-harvest mineral soil site average bulk density and chemical concentration properties and standard errors as measured for each site. Woodhill values for soil pH, Bray phosphorus, exchangeable cations (calcium, potassium, magnesium, and sodium), base saturation, cation exchange capacity, total calcium, total potassium, total magnesium, total iron, and total manganese have been previous…
Component	Site
		Woodhill			Tarawera			Kinleith			Golden Downs			Burnham			Berwick
	Depth	Average	se	Depth	Average	se	Depth	Average	se	Depth	Average	se	Depth	Average	se	Depth	Average	se
Bulk density <2 mm (g cm-3)
	0-10 cm	1.38637	0.0181777	0-5 cm	0.612344	0.0254858	0-10 cm	0.6025	0.0189147	0-30 cm	0.532949	0.113072	0-10 cm	1.16357	0	0-10 cm	1.14312	0.0360638
	10-90 cm	1.5719	0	5-10 cm	0.560079	0.0149121	10-20 cm	0.66	0.020226	30-60 cm	0.644117	0.12169	10-20 cm	1.5978	7.69493e-09	10-20 cm	1.32312	0.0341165
				10-20 cm	0.44964	0.0169869	20-30 cm	0.691667	0.0210998				20-30 cm	1.47835	0	20-40 cm	1.4475	0.030448
				20-30 cm	0.388032	0.030944	30-50 cm	0.69	0				30-50 cm	0.951197	6.08337e-09	40-60 cm	1.55063	0.0217843
				30-100 cm	0.660939	0.0358785	50-100 cm	0.76	0
Bulk density >2 mm (g cm-3)
	0-10 cm	na		0-5 cm	0.343581	0.0181683	0-10 cm	ND		0-30 cm	ND		0-10 cm	0.00364103	2.37632e-11	0-10 cm	na
	10-90 cm	na		5-10 cm	0.504909	0.011122	10-20 cm	ND		30-60 cm	ND		10-20 cm	0.0660519	0	10-20 cm	na
				10-20 cm	0.626162	0.0125788	20-30 cm	ND					20-30 cm	0.220148	0	20-40 cm	na
				20-30 cm	0.69301	0.03379	30-50 cm	ND					30-50 cm	0.989152	8.60319e-09	40-60 cm	na
				30-100 cm	0.473915	0.0380552	50-100 cm	ND
pH
	0-10 cm	5.6	0.0293258	0-5 cm	5.3025	0.0909806	0-10 cm	4.9425	0.0332603	0-30 cm	4.87167	0.114409	0-10 cm	4.86125	0.014109	0-10 cm	4.7525	0.0252405
	10-90 cm	6.672	0.0261534	5-10 cm	5.42083	0.088313	10-20 cm	5.3025	0.0170171	30-60 cm	4.63667	0.0376534	10-20 cm	4.82375	0.0210134	10-20 cm	4.87	0.0199165
				10-20 cm	5.5225	0.0708939	20-30 cm	5.3875	0.0170171				20-30 cm	4.875	0.100457	20-40 cm	5.07188	0.0435815
				20-30 cm	5.6725	0.0946054	30-50 cm	5.385	0				30-50 cm	5.08323	0.117295	40-60 cm	5.1675	0.0423133
				30-100 cm	5.77243	0.0895242	50-100 cm	5.29	0
Total Carbon (%)
	0-10 cm	0.39651	0.0304505	0-5 cm	2.5229	0.237848	0-10 cm	6.43812	0.213733	0-30 cm	6.54951	2.46357	0-10 cm	3.35261	0.090541	0-10 cm	3.12275	0.108144
	10-90 cm	0.0830584	0.0117778	5-10 cm	1.37072	0.140243	10-20 cm	3.10067	0.162452	30-60 cm	2.59003	1.29772	10-20 cm	ND		10-20 cm	1.8883	0.0696363
				10-20 cm	1.00914	0.0658595	20-30 cm	1.75923	0.117182				20-30 cm	ND		20-40 cm	1.02958	0.0578697
				20-30 cm	0.388196	0.0840986	30-50 cm	0.7885	0				30-50 cm	ND		40-60 cm	0.665372	0.0637367
				30-100 cm	0.367542	0.0591496	50-100 cm	0.2809	0
Total Nitrogen (%)
	0-10 cm	0.0184578	0.000480468	0-5 cm	0.113168	0.0135769	0-10 cm	0.334302	0.0120487	0-30 cm	0.262516	0.0926051	0-10 cm	0.201982	0.00355376	0-10 cm	0.200239	0.0105832
	10-90 cm	0.0065195	0.000289541	5-10 cm	0.0567912	0.00884537	10-20 cm	0.160432	0.0105248	30-60 cm	0.136044	0.0542878	10-20 cm	ND		10-20 cm	0.139555	0.00621657
				10-20 cm	0.0634245	0.00326057	20-30 cm	0.0873617	0.00438538				20-30 cm	ND		20-40 cm	0.085624	0.00418692
				20-30 cm	0.0260798	0.00359941	30-50 cm	0.0642198	0				30-50 cm	ND		40-60 cm	0.0574061	0.00302299
				30-100 cm	0.0247232	0.00276815	50-100 cm	0.0292939	0
Total P (mg kg-1)
	0-10 cm	161.27	4.74115	0-5 cm	180.008	9.98765	0-10 cm	ND		0-30 cm	ND		0-10 cm	ND		0-10 cm	232.841	7.27332
	10-90 cm	145.318	9.3304	5-10 cm	167.467	8.98105	10-20 cm	ND		30-60 cm	ND		10-20 cm	ND		10-20 cm	220.526	7.71893
				10-20 cm	154.646	3.58772	20-30 cm	ND					20-30 cm	ND		20-40 cm	205.199	6.01894
				20-30 cm	86.3638	6.50811	30-50 cm	ND					30-50 cm	ND		40-60 cm	195.258	7.36239
				30-100 cm	112.78	9.32444	50-100 cm	ND
Total Phosphorus (kg ha-1) [XRF method]
	0-10 cm	356.6	5.81416	0-5 cm	227.393	3.1893	0-10 cm	465.461	24.0738	0-30 cm	594.846	122.08	0-10 cm	324.53	10.4835	0-10 cm	392.004	20.7214
	10-90 cm	ND		5-10 cm	228.681	3.97338	10-20 cm	355.591	20.0746	30-60 cm	432.718	155.873	10-20 cm	312.164	9.93667	10-20 cm	337.973	14.0889
				10-20 cm	235.02	5.12304	20-30 cm	301.029	7.77358				20-30 cm	265.561	25.3887	20-40 cm	291.08	16.1772
				20-30 cm	234.17	9.23867	30-50 cm	236.603	8.73347				30-50 cm	358.102	63.0681	40-60 cm	272.816	19.9468
				30-100 cm	212.151	5.23212	50-100 cm	253.004	15.7558
Total Phosphorus Inorganic (mg kg-1) [XRF method]
	0-10 cm	290.161	9.70864	0-5 cm	136.172	5.10934	0-10 cm	93.8127	4.83187	0-30 cm	179.879	36.566	0-10 cm	92.7906	2.36015	0-10 cm	139.997	7.8532
	10-90 cm	ND		5-10 cm	131.456	3.84815	10-20 cm			30-60 cm			10-20 cm	ND		10-20 cm	ND
				10-20 cm			20-30 cm						20-30 cm	ND		20-40 cm	ND
				20-30 cm			30-50 cm						30-50 cm	ND		40-60 cm	ND
				30-100 cm			50-100 cm
Total Phosphorus Organic (mg kg-1) [XRF method]
	0-10 cm	66.4388	10.8499	0-5 cm	91.2215	6.20557	0-10 cm	371.648	21.7772	0-30 cm	398.043	92.0624	0-10 cm	231.739	9.2252	0-10 cm	252.025	15.6132
	10-90 cm	ND		5-10 cm	97.2245	6.82606	10-20 cm			30-60 cm			10-20 cm	ND		10-20 cm	ND
				10-20 cm			20-30 cm						20-30 cm	ND		20-40 cm	ND
				20-30 cm			30-50 cm						30-50 cm	ND		40-60 cm	ND
				30-100 cm			50-100 cm
Bray Phosphorus (mg kg-1) seq1
	0-10 cm	30.45	1.41643	0-5 cm	13.4721	0.953331	0-10 cm	9.2525	0.341501	0-30 cm	42.8333	9.50272	0-10 cm	5.28562	0.144216	0-10 cm	6.58563	0.686031
	10-90 cm	33.5	0.769415	5-10 cm	17.0378	0.67298	10-20 cm	3.3775	0.170898	30-60 cm	26.5833	11.5269	10-20 cm	4.43437	0.144896	10-20 cm	4.3075	0.514401
				10-20 cm	15.564	0.588872	20-30 cm	2.915	0.256596				20-30 cm	3.415	0.443443	20-40 cm	1.45375	0.10984
				20-30 cm	10.8149	0.767716	30-50 cm	2.32	1.26				30-50 cm	8.06428	3.19732	40-60 cm	1.15688	0.0899339
				30-100 cm	18.5657	1.95731	50-100 cm	6.425	1.475
Bray Phosphorus (mg kg-1) seq2
	0-10 cm	ND		0-5 cm	ND		0-10 cm	9.16	0.376453	0-30 cm	19.55	3.99314	0-10 cm	ND		0-10 cm	ND
	10-90 cm	ND		5-10 cm	ND		10-20 cm	8.595	0.87398	30-60 cm	14.6833	6.44957	10-20 cm	ND		10-20 cm	ND
				10-20 cm	ND		20-30 cm	7.7075	0.225846				20-30 cm	ND		20-40 cm	ND
				20-30 cm	ND		30-50 cm	4.07	0.53				30-50 cm	ND		40-60 cm	ND
				30-100 cm	ND		50-100 cm	7.015	0.485
Bray Phosphorus (mg kg-1) seq3
	0-10 cm	ND		0-5 cm	ND		0-10 cm	6.3325	0.385279	0-30 cm	8.58	2.29189	0-10 cm	ND		0-10 cm	ND
	10-90 cm	ND		5-10 cm	ND		10-20 cm	7.815	0.922357	30-60 cm	5.80833	2.29641	10-20 cm	ND		10-20 cm	ND
				10-20 cm	ND		20-30 cm	6.145	0.244421				20-30 cm	ND		20-40 cm	ND
				20-30 cm	ND		30-50 cm	2.425	0.215				30-50 cm	ND		40-60 cm	ND
				30-100 cm	ND		50-100 cm	5.965	0.145
Exchangeable Calcium (cmol kg-1)
	0-10 cm	0.885	0.032838	0-5 cm	3.87	0.238791	0-10 cm	1.54243	0.203024	0-30 cm	10.0865	2.83583	0-10 cm	3.2425	0.169392	0-10 cm	2.92625	0.144775
	10-90 cm	1.068	0.0124097	5-10 cm	2.85417	0.133816	10-20 cm	0.768753	0.0864368	30-60 cm	3.44636	1.36048	10-20 cm	1.7	0.125433	10-20 cm	1.92063	0.115933
				10-20 cm	2.85573	0.0782906	20-30 cm	0.492175	0.0679602				20-30 cm	1.025	0.298817	20-40 cm	1.25562	0.150092
				20-30 cm	2.10576	0.220891	30-50 cm	0.515	0.165				30-50 cm	0.774102	0.248674	40-60 cm	0.9575	0.100414
				30-100 cm	1.48804	0.232629	50-100 cm	0.48	0.11
Exchangeable Potassium (cmol kg-1)
	0-10 cm	0.135	0.00521749	0-5 cm	0.450833	0.0177294	0-10 cm	0.328126	0.0137344	0-30 cm	0.430568	0.0833128	0-10 cm	0.26875	0.0108733	0-10 cm	0.226875	0.0300516
	10-90 cm	0.15	0.00894427	5-10 cm	0.368333	0.0164148	10-20 cm	0.371318	0.014266	30-60 cm	0.211952	0.0652923	10-20 cm	0.1825	0.00959601	10-20 cm	0.144375	0.0137225
				10-20 cm	0.41577	0.0240013	20-30 cm	0.479837	0.0309964				20-30 cm	0.1575	0.0476751	20-40 cm	0.110625	0.0223321
				20-30 cm	0.162972	0.0311965	30-50 cm	0.59	0.02				30-50 cm	0.167949	0.0296291	40-60 cm	0.0813333	0.0134471
				30-100 cm	0.0615506	0.00744407	50-100 cm	0.75	0.28
Exchangeable Magnesium (cmo kg-1)
	0-10 cm	0.894	0.0325645	0-5 cm	1.4675	0.0764667	0-10 cm	0.31016	0.0266714	0-30 cm	3.29109	0.688911	0-10 cm	1.3825	0.069848	0-10 cm	1.21813	0.0466567
	10-90 cm	0.858	0.0188149	5-10 cm	1.03833	0.0388633	10-20 cm	0.136994	0.0154388	30-60 cm	1.66334	0.465995	10-20 cm	0.933125	0.0584146	10-20 cm	0.9875	0.0543867
				10-20 cm	1.08083	0.043754	20-30 cm	0.0620183	0.00491201				20-30 cm	0.68	0.0922858	20-40 cm	0.756875	0.0804659
				20-30 cm	0.661966	0.0740972	30-50 cm	0.22	0.1				30-50 cm	0.867579	0.0492578	40-60 cm	0.7325	0.0677526
				30-100 cm	0.360131	0.0501229	50-100 cm	0.09	0.01
Exchangeable Sodium (cmol kg-1)
	0-10 cm	0.15	5.55333e-10	0-5 cm	0.361667	0.0243034	0-10 cm	0.24685	0.0211769	0-30 cm	0.0341333	0.00514653	0-10 cm	0.206923	0.0860112	0-10 cm	0.219333	0.0297204
	10-90 cm	0.06	0	5-10 cm	0.404167	0.0242605	10-20 cm	0.373845	0.0237277	30-60 cm	0.0765433	0.0140333	10-20 cm	0.240667	0.0671776	10-20 cm	0.24875	0.0379789
				10-20 cm	0.461638	0.027656	20-30 cm	0.502932	0.027422				20-30 cm	0.1325	0.0460751	20-40 cm	0.237333	0.0326958
				20-30 cm	0.258272	0.0283337	30-50 cm	0.38	0.01				30-50 cm	0.132154	0.0425566	40-60 cm	0.254375	0.0335531
				30-100 cm	0.115849	0.0124949	50-100 cm	0.55	0.03
Base Saturation (%)
	0-10 cm	72.9	1.42556	0-5 cm	54.441	1.67875	0-10 cm	8.24408	0.754998	0-30 cm	48.7984	9.69295	0-10 cm	24.2688	2.57646	0-10 cm	20.9937	1.25706
	10-90 cm	99.4	0.6	5-10 cm	58.2194	1.60733	10-20 cm	7.84727	0.599575	30-60 cm	26.0281	4.77948	10-20 cm	16.7562	1.94309	10-20 cm	16.775	1.19967
				10-20 cm	64.6363	1.29017	20-30 cm	11.6019	1.06808				20-30 cm	10.65	0.739932	20-40 cm	14.0687	1.46651
				20-30 cm	99.216	7.13008	30-50 cm	10.5	2.4				30-50 cm	16.23	5.45459	40-60 cm	11.9437	1.29115
				30-100 cm	67.3652	7.52047	50-100 cm	17.55	4.35
Cation Exchange Capacity (cmol kg-1)
	0-10 cm	2.83	0.0856997	0-5 cm	11.3083	0.520556	0-10 cm	29.3846	0.333531	0-30 cm	27.2021	2.1887	0-10 cm	23.0437	1.70184	0-10 cm	22.0438	0.384704
	10-90 cm	2.1	0.0316228	5-10 cm	8.075	0.377818	10-20 cm	21.4564	0.750944	30-60 cm	18.9467	3.17679	10-20 cm	20.675	2.06653	10-20 cm	19.9812	0.395624
				10-20 cm	7.4912	0.250205	20-30 cm	14.4226	1.37435				20-30 cm	19.3	3.39313	20-40 cm	17.2375	0.80332
				20-30 cm	3.42218	0.41504	30-50 cm	16.35	5.75				30-50 cm	16.6286	1.58612	40-60 cm	17.6375	0.766261
				30-100 cm	3.15288	0.377164	50-100 cm	11.575	3.625
Total Calcium (%)
	0-10 cm	4.167	0.150193	0-5 cm	5.21913	0.0641819	0-10 cm	1.18334	0.0153997	0-30 cm	0.658849	0.0564946	0-10 cm	0.402126	0.00417792	0-10 cm	1.35989	0.010864
	10-90 cm	3.816	0.126515	5-10 cm	5.49235	0.0637869	10-20 cm	1.15436	0.0171977	30-60 cm	0.504281	0.0333866	10-20 cm	0.374433	0.0106741	10-20 cm	1.34343	0.0153806
				10-20 cm	5.50403	0.0733977	20-30 cm	1.16207	0.0221854				20-30 cm	0.329474	0.00789061	20-40 cm	1.31097	0.0541511
				20-30 cm	5.94126	0.14381	30-50 cm	1.16053	0.0865831				30-50 cm	0.329289	0.00695005	40-60 cm	1.23896	0.0740977
				30-100 cm	2.41872	0.189604	50-100 cm	1.31754	0.145249
Total Potassium (%)
	0-10 cm	0.914	0.0154344	0-5 cm	1.06826	0.0137511	0-10 cm	1.73091	0.0145516	0-30 cm	1.71271	0.0631053	0-10 cm	1.77026	0.00331147	0-10 cm	0.949739	0.015273
	10-90 cm	0.962	0.0152971	5-10 cm	1.07292	0.0113542	10-20 cm	1.89058	0.0156538	30-60 cm	1.73193	0.0544903	10-20 cm	1.80746	0.00346515	10-20 cm	1.00198	0.0186488
				10-20 cm	1.10237	0.0190316	20-30 cm	1.97842	0.0183549				20-30 cm	1.83154	0.00714725	20-40 cm	1.13979	0.0488235
				20-30 cm	1.03686	0.041427	30-50 cm	2.10774	0.0130453				30-50 cm	1.8748	0.00703837	40-60 cm	1.30393	0.104681
				30-100 cm	1.85429	0.0495613	50-100 cm	2.13947	0.0359004
Total Magnesium (%)
	0-10 cm	2.207	0.125424	0-5 cm	2.27239	0.0338963	0-10 cm	0.286765	0.00931835	0-30 cm	0.518582	0.0324293	0-10 cm	0.41718	0.00330612	0-10 cm	0.532233	0.00780646
	10-90 cm	1.936	0.0831023	5-10 cm	2.44462	0.0328492	10-20 cm	0.213372	0.00832158	30-60 cm	0.589875	0.0392612	10-20 cm	0.407795	0.00773979	10-20 cm	0.563573	0.00866636
				10-20 cm	2.44282	0.0418315	20-30 cm	0.198095	0.00966951				20-30 cm	0.386684	0.0174386	20-40 cm	0.678843	0.0264365
				20-30 cm	2.70279	0.0768221	30-50 cm	0.184302	0.0075906				30-50 cm	0.449538	0.0274276	40-60 cm	0.780696	0.0326665
				30-100 cm	0.874484	0.0960124	50-100 cm	0.217155	0.0473845
Total Sodium (%)
	0-10 cm	1.078	0.0410095	0-5 cm	1.7349	0.010215	0-10 cm	2.47073	0.0254527	0-30 cm	1.61412	0.0475131	0-10 cm	1.928	0.0094332	0-10 cm	2.28008	0.0205204
	10-90 cm	1.116	0.0640781	5-10 cm	1.76454	0.0125112	10-20 cm	2.71257	0.0187948	30-60 cm	1.68918	0.0399124	10-20 cm	1.98093	0.00606938	10-20 cm	2.30361	0.00583203
				10-20 cm	1.77571	0.0114123	20-30 cm	2.85163	0.0271637				20-30 cm	2.02161	0.0204848	20-40 cm	2.24259	0.0345829
				20-30 cm	1.80709	0.0258343	30-50 cm	3.0664	0.0234246				30-50 cm	1.99975	0.0386489	40-60 cm	2.20786	0.0637962
				30-100 cm	2.69721	0.0459729	50-100 cm	3.13885	0.0209869
Total Zinc (mg kg-1)
	0-10 cm	43.5	1.92787	0-5 cm	59.3464	1.18368	0-10 cm	67.9381	1.95837	0-30 cm	50.9643	3.2027	0-10 cm	51.5024	0.702374	0-10 cm	48.291	2.20502
	10-90 cm	40.2	1.42829	5-10 cm	62.0034	1.27007	10-20 cm	68.5308	1.75337	30-60 cm	56.5175	2.28341	10-20 cm	53.4628	0.67415	10-20 cm	50.2042	1.72969
				10-20 cm	62.7058	1.08659	20-30 cm	65.7632	1.3556				20-30 cm	63.0165	4.71885	20-40 cm	58.2318	2.82233
				20-30 cm	61.49	0.882062	30-50 cm	68.7364	4.10367				30-50 cm	72.4829	8.89638	40-60 cm	60.5891	4.13336
				30-100 cm	40.234	0.985745	50-100 cm	69.2494	3.59071
Total Copper (mg kg-1)
	0-10 cm	ND		0-5 cm	19.3432	2.66555	0-10 cm	24.2271	1.49103	0-30 cm	20.8738	3.17237	0-10 cm	2.02369	0.305946	0-10 cm	3.18525	0.333684
	10-90 cm	ND		5-10 cm	23.5786	2.84985	10-20 cm	11.1206	1.106	30-60 cm	19.8158	3.55207	10-20 cm	2.65732	0.432213	10-20 cm	3.37668	0.402607
				10-20 cm	25.2979	3.09849	20-30 cm	5.60742	0.90702				20-30 cm	1.01231	0	20-40 cm	6.17996	1.034
				20-30 cm	22.5582	2.03069	30-50 cm	1.02592	0				30-50 cm	1.09278	0.0804692	40-60 cm	10.7034	1.88424
				30-100 cm	6.56862	0.486248	50-100 cm	1.02592	0
Total Iron (%)
	0-10 cm	3.876	0.201076	0-5 cm	4.91027	0.0573194	0-10 cm	2.13742	0.0224655	0-30 cm	1.98798	0.112868	0-10 cm	1.84178	0.023856	0-10 cm	3.04887	0.0291591
	10-90 cm	3.898	0.209055	5-10 cm	5.19176	0.0547197	10-20 cm	2.12425	0.033206	30-60 cm	2.31594	0.116127	10-20 cm	1.91101	0.0226226	10-20 cm	3.29742	0.0355912
				10-20 cm	5.21143	0.0614923	20-30 cm	2.04294	0.0248545				20-30 cm	1.86602	0.0465579	20-40 cm	3.66667	0.0888588
				20-30 cm	5.30799	0.101797	30-50 cm	1.87184	0.041973				30-50 cm	2.09859	0.134546	40-60 cm	3.88601	0.130011
				30-100 cm	2.44201	0.150168	50-100 cm	1.94126	0.15022
Total Manganese (%)
	0-10 cm	0.103	0.00775314	0-5 cm	0.100552	0.00108092	0-10 cm	0.0947336	0.00351346	0-30 cm	0.0724974	0.0127311	0-10 cm	0.0389682	0.00113516	0-10 cm	0.0878463	0.00768091
	10-90 cm	0.095	0.00645497	5-10 cm	0.103633	0.000636352	10-20 cm	0.0868052	0.00384238	30-60 cm	0.0521832	0.0103941	10-20 cm	0.0328651	0.000925778	10-20 cm	0.0754721	0.00637659
				10-20 cm	0.102886	0.00125891	20-30 cm	0.0802237	0.00265447				20-30 cm	0.037189	0.00305399	20-40 cm	0.0590592	0.00609547
				20-30 cm	0.106169	0.00103855	30-50 cm	0.0739216	0.000735401				30-50 cm	0.033507	0.0020461	40-60 cm	0.0487606	0.00207665
				30-100 cm	0.0699964	0.00221598	50-100 cm	0.0753334	0.00768907
Total Sulphur (%)
	0-10 cm	0.026	0.00266667	0-5 cm	0.0565083	0.0036046	0-10 cm	0.101649	0.00272332	0-30 cm	0.0757025	0.0203661	0-10 cm	0.0606798	0.00154872	0-10 cm	0.0632704	0.00409406
	10-90 cm	0.026	0.00509902	5-10 cm	0.0440562	0.00222591	10-20 cm	0.0711237	0.00257974	30-60 cm	0.0402483	0.0139456	10-20 cm	0.0444152	0.00166564	10-20 cm	0.0512236	0.00212709
				10-20 cm	0.0404912	0.00209458	20-30 cm	0.0531317	0.00207921				20-30 cm	0.0344186	0.00233784	20-40 cm	0.0491848	0.00368188
				20-30 cm	0.0278283	0.00167044	30-50 cm	0.03642	0.00461662				30-50 cm	0.0387793	0.00584163	40-60 cm	0.0445977	0.00329987
				30-100 cm	0.0217337	0.00124069	50-100 cm	0.0169276	0.000512958
Total Aluminium (%)
	0-10 cm	6.515	0.0436972	0-5 cm	8.08669	0.0382657	0-10 cm	7.06531	0.0798906	0-30 cm	6.19585	0.258796	0-10 cm	6.3352	0.0322779	0-10 cm	7.64938	0.0300803
	10-90 cm	7.054	0.128398	5-10 cm	8.32533	0.0318826	10-20 cm	7.8117	0.0625017	30-60 cm	6.95521	0.236924	10-20 cm	6.53066	0.0304289	10-20 cm	8.00547	0.0378384
				10-20 cm	8.42554	0.0340202	20-30 cm	7.90362	0.0722376				20-30 cm	6.54341	0.0576768	20-40 cm	8.63762	0.121408
				20-30 cm	8.38564	0.0525139	30-50 cm	7.70835	0.107654				30-50 cm	6.83768	0.146556	40-60 cm	8.98581	0.184867
				30-100 cm	7.12041	0.0622214	50-100 cm	7.46989	0.0439057
Total Boron (mg kg-1)
	0-10 cm	7.758	0.924936	0-5 cm	0.1475	0.06778	0-10 cm	3.13917	1.0743	0-30 cm	4.61833	0.273745	0-10 cm	4.815	0.971109	0-10 cm	5.7775	0.794868
	10-90 cm	4.178	0.742626	5-10 cm	0.275	0.243996	10-20 cm	5.21	0.708687	30-60 cm	5.205	0.545978	10-20 cm	4.83875	1.0544	10-20 cm	5.93563	0.750724
				10-20 cm	0.495833	0.227934	20-30 cm	1.4725	0.19677				20-30 cm	6.275	2.1195	20-40 cm	6.35688	0.768578
				20-30 cm	3.555	1.13616	30-50 cm	1.52	0.24				30-50 cm	5.43502	2.53827	40-60 cm	5.43812	0.512451
				30-100 cm	1.77783	0.392367	50-100 cm	1.73	0.04

## Sheet: Raw forest floor and understroy
Table 6: Pre-harvest raw forest floor and understory mass and chemical concentration properties as measured for each site.
Site	Sampling year	Site plot ID	Block	Treatment harvest	Treatment fertiliser	Harvest Treatment	Fertiliser treatment	Lab ID	Sample Type	Method	Collection Area (m2)	Rep.	No. Bulked Samples	Net Oven Dry Mass (g)	Mass (kg/ha)	Loss on ignition (%)	Total C (%)	Total N (%)	Total P (%)	Total Ca (%)	Total K (%)	Total Mg (%)	Total B (mg/kg)	Total Cu (mg/kg)	Total Mn (mg/kg)	Total Zn (mg/kg	Comment
Woodhill	1985	1				Site		F74319	LFH	Square	2	1	8	14578	72890	56.0665	37.1594	0.753768	0.068	0.66	0.189	0.31	7.9		211	9.82
Woodhill	1985	2				Site		F74320	LFH	Square	2	1	8	14909	74545	60.5692	42.8347	0.944414	0.078	0.591	0.178	0.28	7.8		156	8.46
Woodhill	1985	3				Site		F74321	LFH	Square	2	1	8	11837	59185	60.1069	23.3183	0.575244	0.087	0.76	0.23	0.42	8.8		217	4.64
Woodhill	1985	4				Site		F74322	LFH	Square	2	1	8	12261	61305	51.885	24.2109	0.438596	0.079	0.777	0.22	0.43	9.3		228	4.34
Woodhill	1985	5				Site		F74323	LFH	Square	2	1	8	11065	55325	49.6632	22.7563	0.364762	0.11	0.948	0.24	0.61	9.1		308	2.94
Tarawera	1989		1	4		SO		F15933	LFH	Square	1		4	4148	41480	80.4	42.0182	0.88704	0.058	0.488	0.131	0.193	6	6.9	103	19
Tarawera	1989		1	1		SR		F15934	LFH	Square	1		4	2809	28090	54.3	27.7306	0.804672	0.052	0.491	0.193	0.269	6	4.2	162	16
Tarawera	1989		2	1		SR		F15935	LFH	Square	1		4	3184	31840	64.7	32.7254	0.672672	0.051	0.504	0.137	0.344	6	3.6	111	17
Tarawera	1989		2	3		WT		F15936	LFH	Square	1		4	4187	41870	57	30.2438	0.757152	0.042	0.479	0.153	0.352	7	4.7	159	20
Tarawera	1989		1	3		WT		F15937	LFH	Square	1		4	3623	36230	75.9	39.1776	0.962016	0.063	0.503	0.146	0.2	6	3.7	94	16
Tarawera	1989		1	2		FF		F15938	LFH	Square	1		4	2052	20520	62.9	31.0992	0.928224	0.072	0.602	0.18	0.259	9	5.3	247	23
Tarawera	1989		2	4		SO		F15939	LFH	Square	1		4	3714	37140	71.2	35.4288	0.93456	0.062	0.511	0.138	0.237	7	5.2	128	19
Tarawera	1989		2	2		FF		F15940	LFH	Square	1		4	3164	31640	56.9	29.5786	0.896544	0.062	0.551	0.167	0.358	8	4.9	143	22
Tarawera	1989		3	2		FF		F15941	LFH	Square	1		4	3725	37250	64.4	34.2566	1.00742	0.065	0.523	0.155	0.255	8	5	206	19
Tarawera	1989		3	3		WT		F15942	LFH	Square	1		4	3718	37180	73.2	35.7878	0.930336	0.067	0.529	0.148	0.228	8	5.2	190	23
Tarawera	1989		3	4		SO		F15945	LFH	Square	1		4	4276	42760	52.1	27.4666	0.747648	0.055	0.468	0.179	0.325	7	4.1	156	16
Tarawera	1989		3	1		SR		F15946	LFH	Square	1		4	4533	45330	47.9	25.6714	0.811008	0.058	0.482	0.171	0.326	6	3	134	13
Tarawera	1989		4	1		SR			LFH	Square	1		4	3127	31270
Tarawera	1989		4	2		FF			LFH	Square	1		4	3160	31600
Tarawera	1989		4	3		WT			LFH	Square	1		4	4390	43900
Tarawera	1989		4	4		SO			LFH	Square	1		4	4121	41210
Berwick	1989	1				SO		F18789	LFH	Square	1.25	1	5	3969.68	31757.4	80.3997	43.8464	0.817088	0.074	0.579	0.222	0.182	8	5.1	515	31
Berwick	1989	2				WT		F18790	LFH	Square	1.25	1	5	3922.26	31378.1	85.7288	46.222	1.1836	0.096	0.684	0.179	0.181	10	5.3	805	38
Berwick	1989	3				WT		F18791	LFH	Square	1.25	1	5	3389.6	27116.8	89.1543	47.6646	1.13869	0.088	0.596	0.194	0.186	11	5.4	933	46
Berwick	1989	4				WT		F18792	LFH	Square	1.25	1	5	3327.94	26623.5	79.9638	42.8915	1.1336	0.091	0.742	0.226	0.2	11	4.9	1122	40
Berwick	1989	5				WT		F18793	LFH	Square	1.25	1	5	3633.75	29070	87.1028	46.541	0.844116	0.09	0.583	0.19	0.17	20	3.7	641	33
Berwick	1989	6				SO		F18794	LFH	Square	1.25	1	5	3197.45	25579.6	79.6219	42.8304	0.972477	0.084	0.752	0.234	0.203	10	4.5	810	28
Berwick	1989	7				WT		F18795	LFH	Square	1.25	1	5	4035.69	32285.5	87.3715	47.1929	0.894055	0.074	0.602	0.167	0.163	10	3.9	684	31
Berwick	1989	8				SO		F18796	LFH	Square	1.25	1	5	4161.74	33293.9	85.0939	45.6805	1.1032	0.09	0.79	0.228	0.193	11	16.4	944	43
Berwick	1989	9				SO		F18797	LFH	Square	1.25	1	5	3519.47	28155.8	70.0018	36.9178	0.828812	0.07	0.832	0.282	0.239	10	4.6	900	36
Berwick	1989	10				SO		F18798	LFH	Square	1.25	1	5	5431.93	43455.4	84.7621	44.9853	0.802996	0.062	0.617	0.192	0.17	10	4.4	632	31
Berwick	1989	11				WT		F18799	LFH	Square	1.25	1	5	4784.96	38279.7	74.9726	39.9514	0.944384	0.073	0.838	0.26	0.232	10	4.4	897	35
Berwick	1989	12				WT		F18800	LFH	Square	1.25	1	5	2866.21	22929.7	79.3068	42.3076	1.09771	0.09	0.835	0.229	0.226	11	5.8	963	34
Berwick	1989	13				SO		F18801	LFH	Square	1.25	1	5	2705.15	21641.2	75.4633	39.7643	1.00083	0.085	0.898	0.271	0.256	13	4.9	1109	37
Berwick	1989	14				SO		F18802	LFH	Square	1.25	1	5	2848.6	22788.8	85.6119	44.8183	0.828046	0.073	0.635	0.189	0.185	11	4.3	830	35
Berwick	1989	15				WT		F18803	LFH	Square	1.25	1	5	3175.02	25400.2	72.8912	37.7706	0.806196	0.08	0.788	0.26	0.237	10	4.6	941	39
Berwick	1989	16				SO		F18804	LFH	Square	1.25	1	5	4210.06	33680.5	85.5145	44.3892	0.63474	0.058	0.526	0.177	0.144	8	3.7	528	29
Kinleith	1990		1	2		WT		F23675	LFH	Square	1.25	1	5	4842.3	38738.4	75.1	51.6937	1.47013	0.069	0.266	0.128	0.045	7	23	368	36
Kinleith	1990		1	4		SO		F23676	LFH	Square	1.25	1	5	2765.8	22126.4	74.8	50.8008	1.58493	0.072	0.277	0.152	0.054	7	15	516	40
Kinleith	1990		1	1		FF		F23677	LFH	Square	1.25	1	5	4418.2	35345.6	79.8	52.0551	1.39784	0.074	0.298	0.13	0.061	7	25	426	54
Kinleith	1990		2	2		WT		F23678	LFH	Square	1.25	1	5	4345.2	34761.6	78.4	51.0453	1.58281	0.067	0.234	0.12	0.037	6	16	277	35
Kinleith	1990		2	4		SO		F23679	LFH	Square	1.25	1	5	3881.9	31055.2	71.9	52.2039	1.35001	0.073	0.285	0.126	0.043	7	17.9	377	42
Kinleith	1990		2	1		FF		F23680	LFH	Square	1.25	1	5	4464.8	35718.4	71.7	50.822	1.5084	0.077	0.308	0.144	0.049	7	19.4	478	45
Kinleith	1990		3	2		WT		F23684	LFH	Square	1.25	1	5	3622.1	28976.8	74.2	51.1516	1.50733	0.066	0.283	0.137	0.026	6	27	390	30
Kinleith	1990		3	4		SO		F23685	LFH	Square	1.25	1	5	3770.5	30164	81.3	52.1508	1.29686	0.066	0.284	0.125	0.045	6	23.9	421	32
Kinleith	1990		3	1		FF		F23686	LFH	Square	1.25	1	5	5074.6	40596.8	73.8	49.0681	1.04365	0.068	0.271	0.12	0.035	6	20.3	385	31
Kinleith	1990		4	4		SO		F23688	LFH	Square	1.25	1	5	3324	26592	79.3	49.0043	1.11721	0.072	0.334	0.121	0.05	7	15.3	435	33
Kinleith	1990		4	1		FF		F23689	LFH	Square	1.25	1	5	3681.4	29451.2	74.1	49.3232	1.30111	0.075	0.301	0.131	0.04	7	16.2	404	35
Kinleith	1990		4	2		WT		F23692	LFH	Square	1.25	1	5	4819.7	38557.6	77.4	49.1106	1.12678	0.066	0.314	0.122	0.044	6	18.5	451	33
Golden Downs	1994		1	1	1	FF	NF	F35689	LFH	Square	0.25	1	1	636	25440	91.8	47.8456	0.795309	0.092	1.121	0.131	0.09	11	28.9	578	30
Golden Downs	1994		1	1	2	FF	F	F35690	LFH	Square	0.25	1	1	778	31120	95.04	49.6036	0.731769	0.077	0.801	0.12	0.071	9	19.9	514	21
Golden Downs	1994		1	2	1	WT	NF	F35691	LFH	Square	0.25	1	1	1033	41320	96.4	50.1013	0.5295	0.049	0.805	0.102	0.081	8	11.6	374	20
Golden Downs	1994		1	2	2	WT	F	F35692	LFH	Square	0.25	1	1	594	23760	96.36	49.826	0.578214	0.039	0.942	0.08	0.087	7	13.7	377	17
Golden Downs	1994		1	3	1	SO	NF	F35693	LFH	Square	0.25	1	1	569	22760	96.59	50.2601	0.692586	0.063	0.952	0.104	0.078	8	19.9	527	22
Golden Downs	1994		1	3	2	SO	F	F35694	LFH	Square	0.25	1	1	610	24400	92.83	48.7458	1.05265	0.101	1.433	0.154	0.132	12	26.3	568	50
Golden Downs	1994		2	1	1	FF	NF	F35695	LFH	Square	0.25	1	1	780	31200	92.46	48.0257	0.602571	0.061	1.019	0.113	0.077	11	20.4	514	22
Golden Downs	1994		2	1	2	FF	F	F35696	LFH	Square	0.25	1	1	725	29000	94.6	49.4659	0.713766	0.061	0.938	0.098	0.083	9	11.1	674	18
Golden Downs	1994		2	2	1	WT	NF	F35697	LFH	Square	0.25	1	1	553	22120	94.68	50.4614	0.796368	0.075	1.254	0.129	0.11	12	18.7	797	36
Golden Downs	1994		2	2	2	WT	F	F35698	LFH	Square	0.25	1	1	1216	48640	93.86	49.2541	0.775188	0.067	0.955	0.105	0.085	8	15.4	669	20
Golden Downs	1994		2	3	1	SO	NF	F35699	LFH	Square	0.25	1	1	640	25600	94.62	50.366	0.808017	0.081	1.287	0.111	0.117	12	18.8	816	28
Golden Downs	1994		2	3	2	SO	F	F35700	LFH	Square	0.25	1	1	788	31520	95.46	49.8365	0.620574	0.059	0.921	0.094	0.087	8	10.8	669	16
Golden Downs	1994		3	1	1	FF	NF	F35701	LFH	Square	0.25	1	1	488	19520	95.38	49.8683	0.755067	0.068	1.189	0.124	0.094	10	12.8	747	28
Golden Downs	1994		3	1	2	FF	F	F35702	LFH	Square	0.25	1	1	758	30320	94.04	49.2435	0.696822	0.057	0.928	0.12	0.08	8	15.7	605	21
Golden Downs	1994		3	2	1	WT	NF	F35703	LFH	Square	0.25	1	1	506	20240	96.91	50.5567	0.605748	0.047	0.756	0.077	0.061	7	11.3	533	17
Golden Downs	1994		3	2	2	WT	F	F35704	LFH	Square	0.25	1	1	1130	45200	93.98	49.9742	0.88956	0.075	0.944	0.11	0.08	7	19.1	740	23
Golden Downs	1994		3	3	1	SO	NF	F35705	LFH	Square	0.25	1	1	630	25200	94.66	49.593	0.795309	0.074	1.266	0.103	0.104	10	21.1	708	30
Golden Downs	1994		3	3	2	SO	F	F35706	LFH	Square	0.25	1	1	587	23480	95.64	50.2284	0.737064	0.061	1.089	0.106	0.089	9	11.1	553	21
Golden Downs	1994		4	1	1	FF	NF	F35707	LFH	Square	0.25	1	1	607	24280	95.6	50.5672	0.691527	0.049	1.102	0.084	0.101	8	10.4	395	19
Golden Downs	1994		4	1	2	FF	F	F35708	LFH	Square	0.25	1	1	371	14840	94.01	50.239	0.785778	0.061	1.242	0.112	0.126	11	8.9	598	22
Golden Downs	1994		4	2	1	WT	NF	F35709	LFH	Square	0.25	1	1	582	23280	89.83	48.0786	0.78366	0.068	1.152	0.124	0.114	11	11.1	628	24
Golden Downs	1994		4	2	2	WT	F	F35710	LFH	Square	0.25	1	1	606	24240	91.69	48.9788	0.767775	0.065	1.182	0.134	0.123	10	14.3	600	22
Golden Downs	1994		4	3	1	SO	NF	F35711	LFH	Square	0.25	1	1	912	36480	92.11	48.8834	0.749772	0.068	1.097	0.129	0.094	9	12	733	27
Golden Downs	1994		4	3	2	SO	F	F35712	LFH	Square	0.25	1	1	401	16040	95.05	50.2178	0.742359	0.061	1.033	0.105	0.095	9	12.1	457	16
Burnham	1990	1				WT		F20523	LFH	Square	1.25	1	5	4047	32376	61.7021	36.1866	1.35447	0.072	0.54	0.349	0.242	12	3.7	552	33
Burnham	1990	2				SO		F20524	LFH	Square	1.25	1	5	3631.98	29055.8	82.4631	44.5922	1.17146	0.064	0.557	0.22	0.213	12	3.8	408	27
Burnham	1990	3				SO		F20525	LFH	Square	1.25	1	5	3773.4	30187.2	76.9703	40.9959	1.21828	0.061	0.467	0.223	0.194	10	3.4	381	26
Burnham	1990	4				WT		F20526	LFH	Square	1.25	1	5	2635.2	21081.6	94.7368	49.2313	0.883546	0.052	0.372	0.148	0.144	9	5	275	26
Burnham	1990	5				WT		F20527	LFH	Square	1.25	1	5	3550.4	28403.2	74.1433	40.1554	1.06719	0.061	0.705	0.199	0.197	12	4.2	500	31
Burnham	1990	6				SO		F20528	LFH	Square	1.25	1	5	2032.7	16261.6	71.3727	36.3782	1.07358	0.096	0.557	0.316	0.218	12	4.8	721	45
Burnham	1990	7				WT		F20529	LFH	Square	1.25	1	5	9710.34	77682.7	68.1711	36.2824	1.59281	0.068	0.473	0.361	0.187	10	4.6	164	30
Burnham	1990	8				SO		F20530	LFH	Square	1.25	1	5	4169.04	33352.3	57.1479	30.5794	1.24382	0.079	0.647	0.423	0.211	11	4.9	167	32
Burnham	1990	9				WT		F20531	LFH	Square	1.25	1	5	3201.39	25611.1	81.2338	44.2411	1.17891	0.069	0.792	0.281	0.215	13	2.3	462	15
Burnham	1990	10				SO		F20532	LFH	Square	1.25	1	5	3229.34	25834.7	71.0649	38.7934	1.31404	0.077	0.638	0.341	0.207	12	3.4	633	28
Burnham	1990	11				WT		F20533	LFH	Square	1.25	1	5	5167.68	41341.4	91.6295	45.9116	0.939193	0.047	0.548	0.166	0.143	9	7.8	558	41
Burnham	1990	12				SO		F20534	LFH	Square	1.25	1	5	5063.81	40510.5	71.9876	35.9526	1.49705	0.078	0.612	0.337	0.183	10	3.8	447	34
Burnham	1990	13				SO		F20535	LFH	Square	1.25	1	5	5496.43	43971.4	75.9773	40.5065	1.33851	0.076	0.592	0.333	0.169	9	4.6	525	30
Burnham	1990	14				WT		F20536	LFH	Square	1.25	1	5	2180.67	17445.4	70.9902	35.6653	1.8088	0.083	0.546	0.406	0.154	11	8.2	301	54
Burnham	1990	15				SO		F20537	LFH	Square	1.25	1	5	9390.86	75126.9	70.9835	35.7078	1.80454	0.077	0.522	0.334	0.131	11	4	187	27
Burnham	1990	16				WT		F20538	LFH	Square	1.25	1	5	5897.08	47176.6	89.4925	47.2203	1.17678	0.077	0.672	0.205	0.196	10	4.2	431	29
Woodhill	1985					Site			Understory	Transect					4363			0.523722	0.139812	0.0948888	1.54985	0.142792					Total N (%) = TKN analysis
Kinleith	1990	2							Understory	Square	12	1	1	2840.4	2367			1.49345									Total N (%) = TKN analysis
Kinleith	1990	3							Understory	Square	12	1	1	7123.2	5936			0.972382									Total N (%) = TKN analysis
Kinleith	1990	6							Understory	Square	12	1	1	8217.6	6848			0.915929									Total N (%) = TKN analysis
Kinleith	1990	8							Understory	Square	12	1	1	5488.8	4574			1.22818									Total N (%) = TKN analysis
Kinleith	1990	9							Understory	Square	12	1	1	2821.2	2351			1.01268									Total N (%) = TKN analysis
Kinleith	1990	12							Understory	Square	12	1	1	1635.6	1363			1.32972									Total N (%) = TKN analysis
Kinleith	1990	14							Understory	Square	12	1	1	4615.2	3846			0.935195									Total N (%) = TKN analysis
Kinleith	1990	15							Understory	Square	12	1	1	1448.4	1207			1.28233									Total N (%) = TKN analysis
Kinleith	1990	17							Understory	Square	12	1	1	678	565			1.26148									Total N (%) = TKN analysis
Kinleith	1990	18							Understory	Square	12	1	1	1065.6	888			1.52624									Total N (%) = TKN analysis
Burnham	1990					Site			Understory	Square	64	1	16	181760	28400			0.447887	0.0320423	0.158803	0.328521	0.0485915					Total N (%) = TKN analysis
Berwick	1989	1						F18805	Understory	Square	4	1	1	1582.28	3955.71		47.3073	0.74763	0.123	0.489	0.679	0.157	18
Berwick	1989	2						F18806	Understory	Square	4	1	1	2580.76	6451.9		47.465	1.03634	0.092	0.449	0.747	0.165	19
Berwick	1989	3						F18807	Understory	Square	4	1	1	451.917	1129.79		46.3957	1.04315	0.168	0.499	1.501	0.211	20
Berwick	1989	4						F18808	Understory	Square	4	1	1	1544.56	3861.41		46.9026	0.84135	0.127	0.493	1.096	0.194	21
Berwick	1989	5						F18809	Understory	Square	4	1	1	117.037	292.592		48.7036	0.859476	0.11	0.375	0.659	0.145	12
Berwick	1989	6						F18810	Understory	Square	4	1	1	214.107	535.267		48.2543	0.82077	0.137	0.613	0.746	0.19	19
Berwick	1989	7						F18811	Understory	Square	4	1	1	203.163	507.908		47.916	1.232	0.188	0.592	1.453	0.235	21
Berwick	1989	8						F18812	Understory	Square	4	1	1	404.24	1010.6		48.6081	1.52593	0.166	0.446	1.887	0.233	19
Berwick	1989	9						F18813	Understory	Square	4	1	1	1069.95	2674.88		48.1106	1.03374	0.088	0.385	0.778	0.181	14
Berwick	1989	10						F18814	Understory	Square	4	1	1	764.833	1912.08		47.5022	1.43553	0.156	0.521	1.756	0.231	22
Berwick	1989	11						F18815	Understory	Square	4	1	1	74.9467	187.367		47.8274	1.18048	0.115	0.74	0.905	0.206	16
Berwick	1989	12						F18816	Understory	Square	4	1	1	823.53	2058.82		47.2516	1.08834	0.144	0.682	1.306	0.23	19
Berwick	1989	13						F18817	Understory	Square	4	1	1	435.82	1089.55		47.0667	0.820479	0.119	0.761	1.102	0.23	23
Berwick	1989	14						F18818	Understory	Square	4	1	1	201.253	503.133		47.335	0.854854	0.106	0.744	1.257	0.229	24
Berwick	1989	15						F18819	Understory	Square	4	1	1	336.797	841.992		47.7856	1.39192	0.137	0.734	1.909	0.238	23
Berwick	1989	16						F18820	Understory	Square	4	1	1	727.33	1818.33		49.2683	1.05113	0.097	0.568	0.59	0.156	18

## Sheet: Raw soil
Table 7: Pre-harvest raw mineral soil bulk density and chemical concentration properties as measured for each site.
Site	Sampling year	Site plot ID	Block	Treatment	Harvest Treatment	Lab ID	Sample Type	Method	Depth increment (cm)	Sample thickness (cm)	Rep.	No. Bulked Samples	Size Class	pH	Total C (%)	Total N (%)	Total P (%)	P[T] (mg/kg) [XRF method]	P[I] (mg/kg) [XRF method]	P[O] (mg/kg) [XRF method]	Bray P (ppm) seq 1	Bray P (ppm) seq 2	Bray P (ppm) seq 3	Ex Ca (cmol/kg)	Ex K (cmol/kg)	Ex Mg (cmol/kg)	Ex Na (cmol/kg)	BS (%)	CEC (cmol/kg)	Total Ca (%)	Total K (%)	Total Mg (%)	Total Na (%)	Total Zn (mg/kg)	Total Cu (mg/kg)	Total Fe (%)	Total Mn (%)	Total S (%)	Total Al (%)	Total B (mg/kg)	Bulk density (<2 mm) (g/cm3)	Bulk density (>2 mm) (g/cm3)
Woodhill	1985	1a			Site	S9298	Soil	Hoffer	0-10	10	1	10	<2mm	5.48	0.588775	0.0214228	0.0182142	340	322.834	17.1658	35.1			0.94	0.15	1.04	0.15	71	3.2	4.65	0.83	2.6	0.9	47		4.62	0.13	0.02	6.23	3.94	1.4258
Woodhill	1985	1b			Site	S9299	Soil	Hoffer	0-10	10	2	10	<2mm	5.65	0.349445	0.0199798	0.0153384	376	256.838	119.162	27			0.75	0.13	0.85	0.15	67	2.8	3.29	0.98	1.53	1.03	30		2.85	0.06	0.03	6.62	11.9	1.4258
Woodhill	1985	2a			Site	S9300	Soil	Hoffer	0-10	10	1	10	<2mm	5.73	0.491358	0.019327	0.0148374	354	292.408	61.5916	30.5			0.84	0.13	1.05	0.15	72	3	3.96	0.96	2.09	1.34	43		3.53	0.09	0.03	6.48	13.5	1.2818
Woodhill	1985	2b			Site	S9301	Soil	Hoffer	0-10	10	2	10	<2mm	5.61	0.424971	0.0179437	0.0172823	356	301.11	54.8902	31.2			1.08	0.12	1	0.15	73	3.2	3.99	0.93	2.01	1.03	40		3.49	0.09	0.02	6.58	5.74	1.2818
Woodhill	1985	3a			Site	S9302	Soil	Hoffer	0-10	10	1	10	<2mm	5.77	0.268235	0.0175751	0.0155689	395	292.396	102.604	24.5			0.91	0.15	0.79	0.15	83	2.4	3.88	0.94	1.93	1.12	39		3.48	0.09	0.02	6.59	6.3	1.41625
Woodhill	1985	3b			Site	S9303	Soil	Hoffer	0-10	10	2	10	<2mm	5.59	0.3509	0.0171242	0.0147973	362	296.394	65.6064	30			0.95	0.12	0.88	0.15	75	2.8	4.07	0.94	2.18	1.22	48		3.8	0.1	0.03	6.49	6.1	1.41625
Woodhill	1985	4a			Site	S9304	Soil	Hoffer	0-10	10	1	10	<2mm	5.56	0.438913	0.0192375	0.0169516	349	302.055	46.9448	30.1			0.93	0.16	0.85	0.15	77	2.7	4.23	0.91	2.27	1.09	45		3.98	0.11	0.04	6.45	6.5	1.4248
Woodhill	1985	4b			Site	S9305	Soil	Hoffer	0-10	10	2	10	<2mm	5.56	0.3509	0.0177554	0.0157192	358	302.035	55.9648	28.5			0.91	0.15	0.89	0.15	70	3	4.13	0.93	2.09	0.97	44		3.87	0.1	0.03	6.76	8.9	1.4248
Woodhill	1985	5a			Site	S9306	Soil	Hoffer	0-10	10	1	10	<2mm	5.53	0.413537	0.0179236	0.014126	346	317.022	28.978	27.3			0.8	0.11	0.84	0.15	70	2.7	4.41	0.87	2.37	0.97	47		4.01	0.11	0.01	6.49	7.1	1.3832
Woodhill	1985	5b			Site	S9307	Soil	Hoffer	0-10	10	2	10	<2mm	5.52	0.288062	0.0162887	0.0184346	330	218.52	111.48	40.3			0.74	0.13	0.75	0.15	71	2.5	5.06	0.85	3	1.11	52		5.13	0.15	0.03	6.46	7.6	1.3832
Woodhill	1985	1			Site	S9308	Soil	Hoffer	10-90	80	1	1	<2mm	6.57	0.105014	0.007021	0.0173023				32			1.09	0.12	0.87	0.06	97	2.2	3.52	1.01	1.73	1.34	38		3.45	0.08	0.03	7.02	7	1.5719
Woodhill	1985	2			Site	S9309	Soil	Hoffer	10-90	80	1	1	<2mm	6.69	0.0691669	0.006018	0.0132543				32			1.06	0.14	0.88	0.06	100	2.1	3.5	0.97	1.75	1	38		3.51	0.09	0.03	6.98	3.85	1.5719
Woodhill	1985	3			Site	S9310	Soil	Hoffer	10-90	80	1	1	<2mm	6.69	0.100902	0.007021	0.0138955				36.1			1.03	0.16	0.91	0.06	100	2.1	4.07	0.92	2.06	1	42		4.15	0.11	0.04	6.63	3.84	1.5719
Woodhill	1985	4			Site	S9311	Soil	Hoffer	10-90	80	1	1	<2mm	6.69	0.0571509	0.006018	0.0136751				34.2			1.06	0.16	0.81	0.06	100	2.1	4.04	0.94	2.14	1.07	45		4.57		0.01	7.29	3.61	1.5719
Woodhill	1985	5			Site	S9312	Soil	Hoffer	10-90	80	1	1	<2mm	6.72							33.2			1.1	0.17	0.82	0.06	100	2	3.95	0.97	2	1.17	38		3.81	0.1	0.02	7.35	2.59	1.5719
Kinleith	1991		1	2	WT	12602	Soil	Hoffer	0-10	10	1	10	<2mm					466.949	98.6367	368.313				1.41384	0.38184	0.33024	0.18576	2.95416	30.3924	1.14299	1.71806	0.283713	2.42374	68.112	20.64	2.12218	0.0927194	0.112488	6.96883	8.33	0.58	no data
Kinleith	1991		1	4	SO	12603	Soil	Hoffer	0-10	10	1	10	<2mm		6.53619	0.37161		561.967	84.1457	477.821				1.04333	0.37188	0.24792	0.24792	2.88561	30.0706	1.17477	1.72886	0.290687	2.45812	70.244	26.858	2.01521	0.0866375	0.109498	6.73485	8.23	0.61	no data
Kinleith	1991		1	1	FF	12604	Soil	Hoffer	0-10	10	1	10	<2mm		6.94886	0.365056		450.42	76.9891	373.431				2.23886	0.29783	0.40053	0.25675	3.23253	29.5468	1.25419	1.71009	0.291462	2.45918	73.944	26.702	2.02069	0.10504	0.103727	6.62537	0.01	0.53	no data
Kinleith	1991		2	2	WT	12605	Soil	Hoffer	0-10	10	1	10	<2mm		4.97766	0.27945		439.075	73.6855	365.39										1.19576	1.8298	0.282991	2.62702	76.95	24.624	2.05434	0.0822629	0.088236	7.23683	0.01	0.58	no data
Kinleith	1991		2	4	SO	12606	Soil	Hoffer	0-10	10	1	10	<2mm					410.562	106.972	303.59				0.69768	0.34884	0.21546	0.16416	2.58841	28.1432	1.16711	1.74596	0.23722	2.4738	67.716	26.676	2.20525	0.0860721	0.093366	7.55497	0.7	0.61	no data
Kinleith	1991		2	1	FF	12607	Soil	Hoffer	0-10	10	1	10	<2mm		6.70106	0.364442		547.632	103.611	444.021										1.23566	1.64733	0.3185	2.42004	80.028	33.858	2.19675	0.105527	0.116964	7.02114	0.53	0.7	no data
Kinleith	1991		3	2	WT	12611	Soil	Hoffer	0-10	10	1	10	<2mm		6.76557	0.338944		653.043	122.278	530.764				2.32366	0.33344	0.4168	0.19798	3.24421	29.2281	1.06047	1.7402	0.244559	2.34886	58.352	21.882	2.15877	0.100208	0.1042	7.44952	1.54	0.7	no data
Kinleith	1991		3	4	SO	12612	Soil	Hoffer	0-10	10	1	10	<2mm		7.13216	0.361677		437.045	101.321	335.724				1.84257	0.32271	0.32271	0.33312	3.19185	30.6574	1.17593	1.67886	0.279119	2.38415	62.46	30.189	2.25826	0.112816	0.107223	7.1598	7.13	0.65	no data
Kinleith	1991		3	1	FF	12613	Soil	Hoffer	0-10	10	1	10	<2mm		6.0119	0.317747		436.709	100.901	335.808				1.60992	0.26832	0.31992	0.28896	3.06196	28.6483	1.16026	1.72357	0.283452	2.40249	69.144	25.8	2.19787	0.112484	0.104232	7.17039	8.73	0.48	no data
Kinleith	1991		4	4	SO	12615	Soil	Hoffer	0-10	10	1	10	<2mm					424.769	104.777	319.993				1.16955	0.30015	0.2277	0.30015	2.91651	28.39	1.22583	1.8141	0.3571	2.62894	63.135	16.56	2.11178	0.0809073	0.090045	7.1314	0.85	0.65	no data
Kinleith	1991		4	1	FF	12616	Soil	Hoffer	0-10	10	1	10	<2mm	4.63	6.28326	0.331571		417.138	89.4748	327.663										1.24305	1.70697	0.310069	2.52986	66.69	18.468	2.19193	0.0928883	0.099522	6.80473	0.01	0.56	no data
Kinleith	1991		4	2	WT	12619	Soil	Hoffer	0-10	10	1	10	<2mm		6.58637	0.278221		340.224	62.9611	277.263										1.16402	1.72719	0.262309	2.49256	58.482	18.468	2.11597	0.079241	0.090288	6.92586	1.6	0.58	no data
Kinleith	1991		1	2	WT	12622	Soil	Hoffer	10-20	10	1	10	<2mm		3.52154	0.210944		463.626						0.60298	0.36792	0.13286	0.37814	3.73751	23.5162	1.18299	1.87168	0.24285	2.64189	74.606	13.286	2.03883	0.0831443	0.079716	7.55581	1.74	0.64	no data
Kinleith	1991		1	4	SO	12623	Soil	Hoffer	10-20	10	1	10	<2mm		3.65773	0.219443		378.024						0.95325	0.328	0.1435	0.39975	5.92334	14.7088	1.11551	1.87986	0.185022	2.73762	72.775	14.35	2.03066	0.0838401	0.083025	7.62859	6.56	0.7	no data
Kinleith	1991		1	1	FF	12624	Soil	Hoffer	10-20	10	1	10	<2mm					376.968						1.10484	0.4092	0.2046	0.34782	4.19456	22.9254	1.18519	1.8806	0.224096	2.77656	75.702	13.299	2.01426	0.105261	0.07161	7.58063	5.09	0.7	no data
Kinleith	1991		2	2	WT	12625	Soil	Hoffer	10-20	10	1	10	<2mm		3.04845	0.166707		511.613						0.6656	0.4608	0.11264	0.36864	4.71311	19.9885	1.17192	1.95861	0.208797	2.77772	76.8	14.336	1.96123	0.0775996	0.057344	7.62072	5.64	0.8	no data
Kinleith	1991		2	4	SO	12626	Soil	Hoffer	10-20	10	1	10	<2mm	5.05	2.86106	0.153498		313.524						0.85407	0.37044	0.11319	0.24696	3.4283	21.3106	1.08107	1.93297	0.193532	2.6865	65.856	10.29	2.21075	0.0780912	0.074088	7.87758	5.49	0.57	no data
Kinleith	1991		2	1	FF	12627	Soil	Hoffer	10-20	10	1	10	<2mm	4.96	2.68083	0.154522		320.01						0.7196	0.38036	0.1028	0.3084	3.43597	23.0375	1.25284	1.78866	0.236798	2.71618	63.736	12.336	2.24641	0.0848429	0.06682	8.15946	3.1	0.69	no data
Kinleith	1991		3	2	WT	12631	Soil	Hoffer	10-20	10	1	10	<2mm	5.11	2.68493	0.138035		332.182						1.0971	0.34155	0.25875	0.2898	3.59532	24.7572	1.08429	1.90042	0.202742	2.62853	60.03	5.175	2.04473	0.0844209	0.071415	8.19097	6.43	0.74	no data
Kinleith	1991		3	4	SO	12632	Soil	Hoffer	10-20	10	1	10	<2mm		3.5584	0.18985		359.863						0.46485	0.33056	0.09297	0.36155	3.49265	22.4781	1.16672	1.82684	0.233923	2.60291	69.211	15.495	2.29479	0.118735	0.084706	7.94586	8.83	0.61	no data
Kinleith	1991		3	1	FF	12633	Soil	Hoffer	10-20	10	1	10	<2mm	4.99	2.77709	0.146944		315.459						1.16964	0.42066	0.14364	0.36936	4.74948	19.6582	1.20288	1.90869	0.260727	2.67473	66.69	9.234	2.21792	0.0925887	0.072846	7.9177	7.23	0.58	no data
Kinleith	1991		4	4	SO	12635	Soil	Hoffer	10-20	10	1	10	<2mm		2.048	0.0988058		313.634						0.17374	0.33726	0.0511	0.54166	4.45205	20.8897	1.06522	1.98114	0.154428	2.76101	65.408	6.132	2.02612	0.0778908	0.058254	7.81866	6.32	0.66	no data
Kinleith	1991		4	1	FF	12636	Soil	Hoffer	10-20	10	1	10	<2mm	4.93	3.71712	0.136909		312.64						0.52326	0.42066	0.13338	0.36936	4.34783	21.2382	1.21879	1.91034	0.215673	2.80242	72.846	14.364	2.23662	0.0851995	0.06156	7.8008	6.08	0.65	no data
Kinleith	1991		4	2	WT	12639	Soil	Hoffer	10-20	10	1	10	<2mm		3.55226	0.149094		269.555						0.8961	0.2884	0.1545	0.5047	4.12556	22.969	1.12487	1.84719	0.20187	2.74473	58.71	5.15	2.16871	0.070048	0.0721	7.6436	0.01	0.58	no data
Kinleith	1991		1	2	WT	12642	Soil	Hoffer	20-30	10	1	10	<2mm	4.83	1.59642	0.0901837		289.97						0.3451	0.47705	0.0609	0.51765	6.98455	15.1133	1.09285	1.99691	0.163091	2.78076	72.065	7.105	2.04644	0.0794238	0.049735	7.73079	0.84	0.69	no data
Kinleith	1991		1	4	SO	12643	Soil	Hoffer	20-30	10	1	10	<2mm	5.02	1.55238	0.088023		290.54						0.43688	0.49784	0.06096	0.53848	11.8421	9.26592	1.08832	2.03961	0.146507	2.8694	70.104	9.144	1.93945	0.0723454	0.053848	7.84485	0.01	0.74	no data
Kinleith	1991		1	1	FF	12644	Soil	Hoffer	20-30	10	1	10	<2mm	4.93	1.85754	0.0972698		325.849						0.42798	0.56045	0.08152	0.55026	8.47826	14.0622	1.27938	1.98909	0.247439	2.91208	71.33	5.095	2.06591	0.0866407	0.05095	7.72062	2.48	0.63	no data
Kinleith	1991		2	2	WT	12645	Soil	Hoffer	20-30	10	1	10	<2mm	5	1.52883	0.0756019		271.862						0.47752	0.57912	0.08128	0.4572	9.22045	12.1209	1.18887	2.0946	0.186014	2.94663	69.088	5.08	1.93357	0.0723697	0.041656	7.66453	1.94	0.85	no data
Kinleith	1991		2	4	SO	12646	Soil	Hoffer	20-30	10	1	10	<2mm	5.07	1.57286	0.079616		290.118						0.09153	0.62037	0.05085	0.35595	10.6653	9.63099	1.10941	2.00619	0.190621	2.86874	66.105	12.204	1.99465	0.079179	0.049833	7.79549	1.02	0.69	no data
Kinleith	1991		2	1	FF	12647	Soil	Hoffer	20-30	10	1	10	<2mm	5.1	1.26464	0.0693555		299.367						0.19361	0.47893	0.06114	0.48912	9.38662	10.9644	1.27359	1.94643	0.209312	2.94332	62.159	4.076	2.1241	0.0798933	0.048912	8.06929	2.35	0.6	no data
Kinleith	1991		3	2	WT	12651	Soil	Hoffer	20-30	10	1	10	<2mm	5.13	2.34598	0.11305		296.698						0.46395	0.31961	0.04124	0.3093	3.18004	21.0736	1.03984	1.86864	0.231811	2.66119	55.674	5.155	2.1875	0.0779475	0.06186	8.50219	1.38	0.77	no data
Kinleith	1991		3	4	SO	12652	Soil	Hoffer	20-30	10	1	10	<2mm	4.94	2.24461	0.111821		307.884						0.514	0.31868	0.06168	0.47288	3.54853	24.0449	1.11531	1.89392	0.214674	2.7082	64.764	7.196	2.16248	0.106006	0.057568	8.20411	1.12	0.64	no data
Kinleith	1991		3	1	FF	12653	Soil	Hoffer	20-30	10	1	10	<2mm	5.23	1.61075	0.0783667		362.655						0.5814	0.408	0.0612	0.6426	11.0885	10.0266	1.15669	1.9612	0.207579	2.80855	67.32	6.12	2.08051	0.0792319	0.06426	7.96804	1.36	0.63	no data
Kinleith	1991		4	4	SO	12655	Soil	Hoffer	20-30	10	1	10	<2mm	4.93	1.54624	0.0724173		297.401						0.94674	0.39702	0.03054	0.57008	7.68627	12.9795	1.15202	2.02646	0.146118	2.92399	65.152	1.018	1.96035	0.0793685	0.06108	7.70075	1.63	0.67	no data
Kinleith	1991		4	1	FF	12656	Soil	Hoffer	20-30	10	1	10	<2mm	5	1.42848	0.0731853		321.905						0.62159	0.64197	0.09171	0.54007	8.78426	14.5004	1.22899	1.99383	0.197295	2.93288	64.197	4.076	1.96631	0.0796097	0.042798	7.91702	1.68	0.75	no data
Kinleith	1991		4	2	WT	12659	Soil	Hoffer	20-30	10	1	10	<2mm		2.56205	0.0994509		258.097						0.8058	0.459	0.0612	0.5916	5.76415	19.2882	1.21962	1.92415	0.236683	2.86382	61.2	1.02	2.05396	0.0706684	0.05508	7.72577	1.86	0.64	no data
Kinleith	1991		1			13261	Soil	Hoffer	0-10	10	1	10	<2mm	4.86							8.88	8.3	6.95	1.08	0.37	0.33	0.24	8.6	23.5												0.58	no data
Kinleith	1991		2			13262	Soil	Hoffer	0-10	10	1	10	<2mm	4.98							8.48	10.11	6.96	1.29	0.4	0.29	0.23	9.2	24.1												0.58	no data
Kinleith	1991		3			13263	Soil	Hoffer	0-10	10	1	10	<2mm	5.01							9.89	8.95	6.05	2.45	0.38	0.42	0.23	21.1	16.5												0.58	no data
Kinleith	1991		4			13264	Soil	Hoffer	0-10	10	1	10	<2mm	4.92							9.76	9.28	5.37	2.11	0.32	0.39	0.23	14.9	20.5												0.58	no data
Kinleith	1991		1			13265	Soil	Hoffer	10-20	10	1	10	<2mm	5.26							3.13	10.19	8.79	0.6	0.4	0.11	0.27	5.9	23.3												0.66	no data
Kinleith	1991		2			13266	Soil	Hoffer	10-20	10	1	10	<2mm	5.29							3.38	10.02	9.75	0.44	0.36	0.07	0.62	8.1	18.4												0.66	no data
Kinleith	1991		3			13267	Soil	Hoffer	10-20	10	1	10	<2mm	5.33							3.86	7.21	7.16	0.97	0.33	0.19	0.33	7.8	23.3												0.66	no data
Kinleith	1991		4			13268	Soil	Hoffer	10-20	10	1	10	<2mm	5.33							3.14	6.96	5.56	0.68	0.3	0.11	0.36	5.6	25.9												0.66	no data
Kinleith	1991		1			13269	Soil	Hoffer	20-30	10	1	10	<2mm	5.39							3.44	8.37	5.55	0.44	0.55	0.05	0.39	6.3	22.7												0.7	no data
Kinleith	1991		2			13270	Soil	Hoffer	20-30	10	1	10	<2mm	5.42							2.5	7.41	6.46	0.15	0.54	0.01	0.33	6	17.3												0.7	no data
Kinleith	1991		3			13271	Soil	Hoffer	20-30	10	1	10	<2mm	5.4							3.27	7.43	6.62	0.61	0.42	0.06	0.37	5.2	28.3												0.7	no data
Kinleith	1991		4			13272	Soil	Hoffer	20-30	10	1	10	<2mm	5.34							2.45	7.62	5.95	0.49	0.43	0.1	0.47	5.5	26.9												0.7	no data
Kinleith	1991		1&2			13257	Soil	Hoffer	30-50	20	1	8	<2mm	5.38	1.121	0.0868615		245.336			1.06	3.54	2.64	0.68	0.61	0.12	0.37	8.1	22.1	1.07395	2.0947	0.176712	3.04298	64.6328	1.02592	1.82987	0.0731862	0.0410367	7.81601	1.76	0.69	no data
Kinleith	1991		3&4			13258	Soil	Hoffer	30-50	20	1	8	<2mm	5.39	0.456	0.0415781		227.869			3.58	4.6	2.21	0.35	0.57	0.32	0.39	12.9	10.6	1.24712	2.12079	0.191893	3.08983	72.8401	1.02592	1.91382	0.074657	0.0318034	7.6007	1.28	0.69	no data
Kinleith	1991		1&2			13259	Soil	Hoffer	50-100	50	1	8	<2mm	5.26	0.3225	0.0333828		237.249			4.95	7.5	5.82	0.59	0.47	0.1	0.58	21.9	7.95	1.17229	2.17537	0.16977	3.11786	65.6587	1.02592	1.79104	0.0676443	0.0164147	7.42599	1.69	0.76	no data
Kinleith	1991		3&4			13260	Soil	Hoffer	50-100	50	1	8	<2mm	5.32	0.2393	0.025205		268.76			7.9	6.53	6.11	0.37	1.03	0.08	0.52	13.2	15.2	1.46279	2.10357	0.264539	3.15983	72.8401	1.02592	2.09148	0.0830225	0.0174406	7.5138	1.77	0.76	no data
Golden Downs	1994	1			Site	15159	Soil	Pit	0-30	30	1	1	<2mm	4.88	3.53959	0.149442		496.53	107.908	287.076	57.4	24.1	5.69	7.95058	0.38684	2.81986	0.03	11.998	26.977	0.58123	1.85278	0.615885	1.64245	52.936	18.324	2.28648	0.0699757	0.047846	6.74638	4.2	0.768523	no data
Golden Downs	1994	1			Site	15160	Soil	Pit	30-60	30	1	1	<2mm	4.69	1.4913	0.104734		339.055			19.1	10	1.2	3.2277	0.1827	1.24845	0.13195	7.36138	21.2338	0.486462	1.89633	0.714243	1.57027	62.93	24.36	2.74386	0.0505436	0.02842	7.7063	5	0.848887	no data
Golden Downs	1994	2			Site	15161	Soil	Pit	0-30	30	1	1	<2mm	4.87	18.6099	0.714308		1132.18	306.1	826.079	65.8	31.5	12.1	22.8494	0.789	6.32252	0.04208	20.5687	34.7791	0.929485	1.52944	0.418367	1.40441	64.172	26.3	1.48986	0.128688	0.169372	4.97759	4.7	0.134705	no data
Golden Downs	1994	2			Site	15162	Soil	Pit	30-60	30	1	1	<2mm	4.52	9.065	0.40604		1203.04			82.8	45.9	14.1	9.94746	0.49162	3.94342	0.1046	13.8041	32.8862	0.648246	1.6154	0.46751	1.62723	57.53	11.506	1.89625	0.102167	0.10983	5.99477	3.93	0.164732	no data
Golden Downs	1994	3			Site	15163	Soil	Pit	0-30	30	1	1	<2mm	5.31	4.18506	0.164118		476.744	166.237	310.507	33	17.1	3.38	11.832	0.5406	2.9376	0.0204	14.6895	23.817	0.640079	1.91497	0.43652	1.58392	43.86	32.64	1.90967	0.0700552	0.05712	6.194	4.7	0.354659	no data
Golden Downs	1994	3			Site	15164	Soil	Pit	30-60	30	1	1	<2mm	4.68	1.3217	0.0782243		253.945			16.6	8.7	1.22	2.15769	0.3039	1.13456	0.07091	11.1778	13.5033	0.417234	1.89158	0.505468	1.62767	46.598	14.182	2.17856	0.0437503	0.026338	6.69117	6	0.582958	no data
Golden Downs	1994	4			Site	15165	Soil	Pit	0-30	30	1	1	<2mm	5.02	4.15854	0.186252		434.814	132.508	302.305	19.8	9.9	7.02	9.18	0.3468	3.825	0.051	15.7955	26.7342	0.660174	1.76438	0.589608	1.72323	54.06	20.4	2.16895	0.0763933	0.051	6.61489	5.6	0.574221	no data
Golden Downs	1994	4			Site	15166	Soil	Pit	30-60	30	1	1	<2mm	4.73	1.0412	0.0753172		254.362			8.4	4.2	3.22	2.57805	0.12132	1.5165	0.05055	8.4004	20.0987	0.451621	1.7381	0.682648	1.79827	57.627	23.253	2.4722	0.043822	0.026286	7.29601	4.2	0.961428	no data
Golden Downs	1994	5			Site	15167	Soil	Pit	0-30	30	1	1	<2mm	4.61	2.52696	0.104944		295.076	92.2984	202.777	14.7	7.2	4.99	2.90444	0.24288	1.34596	0.02024	8.20857	19.6024	0.552174	1.5918	0.516537	1.61598	43.516	10.12	2.06258	0.036042	0.03542	6.40787	3.61	0.896177	no data
Golden Downs	1994	5			Site	15168	Soil	Pit	30-60	30	1	1	<2mm	4.52	1.078	0.0639513		195.794			8.3	4.4	3.41	0.31341	0.07077	0.8088	0.05055	6.78967	13.699	0.479802	1.63264	0.581728	1.70464	54.594	12.132	2.27361	0.0292891	0.028308	6.98438	4.6	0.837625	no data
Golden Downs	1994	6			Site	15169	Soil	Pit	0-30	30	1	1	<2mm	4.54	6.27702	0.256031		733.736	274.22	459.515	66.3	27.5	18.3	5.80255	0.27729	2.49561	0.04108	8.9895	31.303	0.589951	1.62292	0.534575	1.71473	47.242	17.459	2.01036	0.0538299	0.093457	6.23434	4.9	0.469408	no data
Golden Downs	1994	6			Site	15170	Soil	Pit	30-60	30	1	1	<2mm	4.68	1.543	0.088		350.118			24.3	14.9	11.7	2.45388	0.1014	1.32834	0.0507	12.0761	12.2593	0.542321	1.61755	0.587653	1.80704	59.826	33.462	2.33118	0.0435276	0.022308	7.05863	7.5	0.469075	no data
Berwick	1990	1			SO	11744	Soil	Hoffer	0-10	10	1	20	<2mm	4.76	2.7339	0.177943	0.0228089	347.348	122.975	224.373	5.12			2.54	0.19	1.09	0.22	19	21.3	1.31718	1.01489	0.528301	2.27434	42.84	3.06	2.99103	0.0706538	0.05916	7.78694	7.9	1.12
Berwick	1990	1			SO	11745	Soil	Hoffer	10-20	10	1	20	<2mm	4.86	2.04388	0.145214	0.0242773	318.271			3.69			1.97	0.18	0.89	0.27	17.7	18.7	1.21819	1.05927	0.539328	2.30108	45.8719	3.05812	3.19018	0.0721285	0.04893	7.96919	8.5	1.25
Berwick	1990	1			SO	11746	Soil	Hoffer	20-40	20	1	1	<2mm	5.21	1.37535	0.0943709	0.0209975	283.456			1.49			0.98	0.07	0.27	0.07	7.1	19.6	1.12722	1.17835	0.699496	2.13375	59.1238	4.0775	3.84563	0.0431074	0.0356781	8.97376	10.9	1.1
Berwick	1990	1			SO	11747	Soil	Hoffer	40-60	20	1	1	<2mm	5.21	0.939503	0.0674374	0.0276698	277.908			1.04			0.56	0.11	0.19	0.19	6.1	17.3	1.13032	1.39056	0.801526	2.16615	66.2594	7.13563	3.99022	0.0507286	0.0265037	9.34876	6.5	1.37
Berwick	1990	2			WT	11748	Soil	Hoffer	0-10	10	1	20	<2mm	4.69	3.68538	0.206949	0.0237479	366.285	140.929	225.355	8.29			2.68	0.16	1.05	0.19	17.5	23.3	1.3671	0.865442	0.475722	2.45489	41.902	1.022	2.85157	0.0702036	0.079716	7.58383	9.5	1.24
Berwick	1990	2			WT	11749	Soil	Hoffer	10-20	10	1	20	<2mm	4.77	2.12776	0.127698	0.0242524	292.329			6.1			1.53	0.09	0.8	0.37	14.4	19.4	1.34345	0.934714	0.493935	2.3128	45.8719	1.01937	3.08321	0.0648567	0.0621819	7.87332	11.3	1.25
Berwick	1990	2			WT	11750	Soil	Hoffer	20-40	20	1	1	<2mm	4.75	0.768511	0.0595532	0.0182505	225.152			1.28			0.41	0.03	0.4	0.29	7.9	14.3	1.34331	1.09767	0.672234	2.36142	44.8525	6.11625	3.44625	0.0365708	0.0662594	8.42594	9	1.56
Berwick	1990	2			WT	11751	Soil	Hoffer	40-60	20	1	1	<2mm	4.97	0.465365	0.0380204	0.0169668	269.415			1.49			0.51		0.69	0.22	7.4	19.1	1.40569	1.13892	0.72916	2.42724	45.8719	8.155	3.49404	0.0371491	0.0581044	8.56934	5.2	1.6
Berwick	1990	3			WT	11752	Soil	Hoffer	0-10	10	1	20	<2mm	4.71	3.11699	0.206706	0.0217747	556.962	128.81	428.151	8.08			2.57	0.18	1.05	0.27	17.2	23.7	1.34834	0.87006	0.505746	2.25838	50.127	2.046	2.98145	0.0846938	0.072633	7.68698	8.2	0.91
Berwick	1990	3			WT	11753	Soil	Hoffer	10-20	10	1	20	<2mm	4.78	1.94422	0.140493	0.0206776	338.224			4.49			1.31	0.09	0.64	0.03	9.8	21.2	1.3656	0.908573	0.53149	2.31215	48.93	1.01937	3.4168	0.0718286	0.0581044	7.89679	8.5	1.21
Berwick	1990	3			WT	11754	Soil	Hoffer	20-40	20	1	1	<2mm	5.13	0.820599	0.0685858	0.0187931	354.976			1.11			0.71	0.03	0.36	0.11	7	17.2	1.3571	1.01949	0.655283	2.31287	49.9494	2.03875	3.50641	0.0438943	0.06524	8.52772	12.1	1.44
Berwick	1990	3			WT	11755	Soil	Hoffer	40-60	20	1	1	<2mm	5.12	0.566884	0.0499215	0.0193953	269.898			0.57			0.97	0.06	0.61	0.18	10.2	17.8	1.30267	1.09321	0.707981	2.34342	45.8719	2.03875	3.66207	0.0443397	0.0632013	8.55872	6.8	1.53
Berwick	1990	4			WT	11756	Soil	Hoffer	0-10	10	1	20	<2mm	4.68	2.75159	0.186744	0.0219915	320.305	103.526	216.78	4.91			2.59	0.13	1.1	0.14	16.9	23.4	1.35196	0.849638	0.501593	2.28478	45.99	3.066	2.84254	0.0707677	0.073584	7.58674	7.9	1.03
Berwick	1990	4			WT	11757	Soil	Hoffer	10-20	10	1	20	<2mm	4.79	1.85278	0.125192	0.019996	313.789			2.56			1.21	0.09	0.7	0.01	9.5	21.2	1.35367	0.923043	0.528587	2.32101	42.8137	3.05812	3.28679	0.058378	0.0601431	7.9328	7.7	1.19
Berwick	1990	4			WT	11758	Soil	Hoffer	20-40	20	1	1	<2mm	4.68	1.37763	0.101757	0.0182049	234.431			1.75			0.57	0.1	0.39	0.24	6	21.5	1.32034	0.917071	0.582348	2.2384	45.8719	3.05812	3.63392	0.0359456	0.0744144	8.36049	6.5	1.31
Berwick	1990	4			WT	11759	Soil	Hoffer	40-60	20	1	1	<2mm	4.88	0.592186	0.0544437	0.0178224	226.355			1.15			0.32	0.05	0.44	0.17	5.8	17	1.30977	1.07201	0.704462	2.34586	50.9688	6.11625	3.71024	0.0441194	0.0672787	8.55135	5.6	1.59
Berwick	1990	5			WT	11760	Soil	Hoffer	0-10	10	1	20	<2mm	4.62	2.41466	0.135841	0.0179555	304.821	114.747	190.073	4.37			2.2	0.12	1.07		16.1	21	1.23055	1.06813	0.50251	2.335	36.648	3.054	3.0282	0.0430109	0.049882	7.68017	9.2	1.06
Berwick	1990	5			WT	11761	Soil	Hoffer	10-20	10	1	20	<2mm	4.82	1.66737	0.110442	0.0186524	275.977			1.98			1.92	0.13	1.15	0.13	15.7	21.2	1.19294	1.17661	0.568071	2.31756	40.775	4.0775	3.40243	0.0433269	0.0387362	8.20039	10.2	1.31
Berwick	1990	5			WT	11762	Soil	Hoffer	20-40	20	1	1	<2mm	5.02	1.29524	0.100608	0.0252675	437.794			1.83			2.36	0.13	1.42	0.15	16.6	24.4	0.636588	1.76847	0.736638	1.79851	79.5113	10.1937	4.16567	0.0639986	0.0356781	9.37254	11.2	1.42
Berwick	1990	5			WT	11763	Soil	Hoffer	40-60	20	1	1	<2mm	5.21	0.756889	0.0601942	0.0218025	475.897			1.53			0.79	0.09	0.5	0.08	7.1	20.6	0.231994	2.81011	0.934202	1.33485	102.957	17.3294	4.3694	0.0646387	0.0275231	10.3054	10.8	1.49
Berwick	1990	6			SO	11764	Soil	Hoffer	0-10	10	1	20	<2mm	4.66	2.37907	0.123537	0.0190207	295.209	101.999	193.209	3.58			2.77	0.14	1.3	0.27	20.4	22	1.4124	1.00895	0.537236	2.47112	34.612	5.09	3.0935	0.0431093	0.034612	7.74682	11.2	1.15
Berwick	1990	6			SO	11765	Soil	Hoffer	10-20	10	1	20	<2mm	4.85	1.50798	0.104225	0.0189138	292.559			2.32			1.92	0.11	1.11	0.13	15.4	21.2	1.35552	1.15563	0.642438	2.32901	42.8137	6.11625	3.62457	0.0434113	0.0356781	8.35973	7.8	1.39
Berwick	1990	6			SO	11766	Soil	Hoffer	20-40	20	1	1	<2mm	5.15	1.25118	0.0919754	0.0183133	269.779			1.15			2.48	0.13	1.12		20.1	18.6	1.21775	1.16298	0.628051	2.21919	50.9688	7.13563	3.81782	0.0439824	0.0377169	8.41462	5	1.43
Berwick	1990	6			SO	11767	Soil	Hoffer	40-60	20	1	1	<2mm	5.24	0.936615	0.0664545	0.0181881	245.977			0.88			1.97	0.1	1.02	0.06	15.3	20.6	1.12727	1.26257	0.911715	2.04083	72.3756	16.31	4.56752	0.0436225	0.0356781	9.60755	6.1	1.5
Berwick	1990	7			WT	11768	Soil	Hoffer	0-10	10	1	20	<2mm	4.64	2.66251	0.145124	0.0200619	272.861	100.669	172.192	4.88			1.96	0.14	0.88	0.02	12.8	23.5	1.33781	0.881302	0.522392	2.32145	43.774	2.036	3.07902	0.0504821	0.0509	7.80533	3.86	1.31
Berwick	1990	7			WT	11769	Soil	Hoffer	10-20	10	1	20	<2mm	4.75	1.43274	0.105003	0.0184214	283.855			2.71			1.23	0.09	0.78	0.1	10.6	20.8	1.33895	0.948673	0.570653	2.3142	47.9106	1.01937	3.30658	0.0507778	0.0499494	8.05923	6.1	1.64
Berwick	1990	7			WT	11770	Soil	Hoffer	20-40	20	1	1	<2mm	5.03	0.712262	0.0630778	0.0184757	227.676			0.89			0.93	0.02	1.02	0.15	12.5	17	1.33904	1.05793	0.711321	2.32843	51.9881	4.0775	3.39705	0.0368247	0.0550462	8.49453	6.5	1.53
Berwick	1990	7			WT	11771	Soil	Hoffer	40-60	20	1	1	<2mm	5.01	0.30489	0.0399207	0.016264	219.82			1.09			0.9	0.06	1.14	0.57	13.9	19.2	1.30977	1.1489	0.696616	2.25894	49.9494	10.1937	3.96975	0.0443491	0.0499494	8.49487	5.9	1.66
Berwick	1990	8			SO	11772	Soil	Hoffer	0-10	10	1	20	<2mm	4.63	3.08856	0.172814	0.0208535	380.46	153.287	227.46	14.9			2.43	0.11	1.12	0.15	16.1	23.6	1.40566	0.979612	0.576205	2.26517	40.8	5.1	3.28638	0.087033	0.02754	7.88938	5.7	1.26
Berwick	1990	8			SO	11773	Soil	Hoffer	10-20	10	1	20	<2mm	4.86	2.26168	0.168534	0.0250588	483.707			5.81			2.01	0.12	0.89	0.44	16.4	21.1	1.39287	0.986107	0.565365	2.27899	58.1044	5.09687	3.23702	0.0862412	0.0530075	7.88635	4.5	1.13
Berwick	1990	8			SO	11774	Soil	Hoffer	20-40	20	1	1	<2mm	4.83	0.77957	0.0705732	0.0174573	270.388			1.22			0.98	0.05	0.8	0.19	11.4	17.7	1.35684	1.1347	0.652708	2.3592	54.0269	3.05812	3.55645	0.0661579	0.0336394	8.41803	5.5	1.53
Berwick	1990	8			SO	11775	Soil	Hoffer	40-60	20	1	1	<2mm	4.95	0.500715	0.0522607	0.0164294	257.34			0.7			0.79	0.02	0.73	0.32	8.3	22.3	1.35027	1.2119	0.759704	2.33609	57.085	7.13563	3.73505	0.0517242	0.0468912	8.72443	6.5	1.51
Berwick	1990	9			SO	11776	Soil	Hoffer	0-10	10	1	20	<2mm	4.88	2.98783	0.197833	0.0249794	339.75	119.12	220.629	4.63			3.51	0.22	1.51	0.22	24.5	22.3	1.34606	0.965668	0.50118	2.26717	46.782	1.017	3.046	0.107243	0.057969	7.44978	4.7	1.24
Berwick	1990	9			SO	11777	Soil	Hoffer	10-20	10	1	20	<2mm	4.93	1.47433	0.133984	0.0192251	300.005			4.56			2.65	0.12	1.28	0.21	20.1	21.2	1.36602	1.00332	0.548171	2.33555	44.8525	1.01937	3.08463	0.0725554	0.0458719	7.76847	5.4	1.42
Berwick	1990	9			SO	11778	Soil	Hoffer	20-40	20	1	1	<2mm	5.13	0.899827	0.0646709	0.0182151	216.125			0.99			0.85	0.04	0.58	0.36	9.8	18.7	1.2975	1.0366	0.67208	2.22343	51.9881	5.09687	3.59886	0.0446313	0.0458719	8.62008	6.1	1.49
Berwick	1990	9			SO	11779	Soil	Hoffer	40-60	20	1	1	<2mm	5.08	0.469902	0.0492461	0.0170636	196.869			0.82			0.71	0.01	0.63	0.2	8.2	18.8	1.15183	1.11354	0.68686	2.16937	47.9106	5.09687	3.65614	0.0373664	0.0438331	8.73693	5.2	1.45
Berwick	1990	10			SO	11780	Soil	Hoffer	0-10	10	1	20	<2mm	4.92	3.53753	0.238047	0.0270138	448.98	164.119	284.86	6.03			4.03	0.55	1.36	0.22	26.1	23.6	1.38086	0.969966	0.554941	2.25251	54.06	2.04	3.08049	0.113997	0.07038	7.56033	5.2	1.27
Berwick	1990	10			SO	11781	Soil	Hoffer	10-20	10	1	20	<2mm	4.99	1.96078	0.150245	0.0247092	340.873			3.64			2.3	0.15	1.07	0.3	18	21.2	1.3767	1.01116	0.592323	2.32578	54.0269	3.05812	3.28034	0.087747	0.04893	7.99907	6.7	1.3
Berwick	1990	10			SO	11782	Soil	Hoffer	20-40	20	1	1	<2mm	5.24	1.01563	0.110367	0.0218979	311.912			2.02			1.77	0.05	0.98	0.24	17	17.9	1.40182	1.02459	0.600188	2.32117	62.1819	4.0775	3.42422	0.103731	0.0397556	8.20654	6.3	1.45
Berwick	1990	10			SO	11783	Soil	Hoffer	40-60	20	1	1	<2mm	5.3	0.646854	0.074517	0.0200866	257.429			1			1.17	0.03	0.81	0.45	12.7	19.4	1.2975	1.18811	0.695255	2.23055	63.2013	11.2131	3.666	0.0595084	0.0305812	8.69124	6.6	1.71
Berwick	1990	11			WT	11784	Soil	Hoffer	0-10	10	1	20	<2mm	4.77	3.38806	0.235496	0.0260456	415.198	156.276	258.921	6.76			2.66	0.18	1.08	0.2	17.5	23.5	1.37259	0.956567	0.529554	2.19831	55.08	4.08	3.02369	0.0991499	0.07752	7.62152	6.9	0.94
Berwick	1990	11			WT	11785	Soil	Hoffer	10-20	10	1	20	<2mm	4.84	2.22128	0.171404	0.0286763	379.159			5.32			1.61	0.16	0.82	0.4	13.5	22.1	1.41093	0.969433	0.564628	2.25538	56.0656	4.0775	3.25871	0.093306	0.0662594	7.90058	5.3	1.41
Berwick	1990	11			WT	11786	Soil	Hoffer	20-40	20	1	1	<2mm	5.05	0.892307	0.0916935	0.020283	255.156			1.34			1.13	0.07	0.82	0.47	12.9	19.3	1.33685	1.09091	0.61908	2.34134	54.0269	6.11625	3.47321	0.0594263	0.0744144	8.42039	2.5	1.63
Berwick	1990	11			WT	11787	Soil	Hoffer	40-60	20	1	1	<2mm	5.42	0.277242	0.0442927	0.0198168	217.403			1.09			1.37	0.02	1.12	0.26	13.9	20	1.25551	1.20852	0.755172	2.33296	48.93	9.17437	3.69735	0.0450955	0.0448525	8.7046	4.9	1.62
Berwick	1990	12			WT	11788	Soil	Hoffer	0-10	10	1	20	<2mm	4.89	3.43634	0.248919	0.0259692	509.702	184.873	324.829	7.49			3.22	0.35	1.26	0.35	24.7	21	1.37662	0.957863	0.531575	2.17722	55.715	3.039	3.11826	0.0985024	0.084079	7.51406	1.75	1.14
Berwick	1990	12			WT	11789	Soil	Hoffer	10-20	10	1	20	<2mm	4.91	1.61527	0.11813	0.0200308	319.845			2.94			1.61	0.13	0.97	0.28	15.6	19.2	1.34579	0.98766	0.582015	2.3075	46.8912	4.0775	3.45755	0.0580381	0.0499494	8.20881	0.01	1.34
Berwick	1990	12			WT	11790	Soil	Hoffer	20-40	20	1	1	<2mm	5.15	1.34305	0.109907	0.0234647	314.539			1.93			1.1	0.25	0.57	0.42	15.3	15.3	1.34745	1.16398	0.662879	2.20705	55.0463	9.17437	3.5231	0.051357	0.057085	8.57727	2.4	1.39
Berwick	1990	12			WT	11791	Soil	Hoffer	40-60	20	1	1	<2mm	5.38	0.920397	0.0671709	0.0189587	276.083			1.55			0.8	0.14	0.52	0.36	10.9	16.7	1.336	1.23346	0.780585	2.23317	60.1431	13.2519	3.73902	0.0519649	0.0560656	8.86139	1.5	1.49
Berwick	1990	13			SO	11792	Soil	Hoffer	0-10	10	1	20	<2mm	4.82	3.27653	0.229735	0.0257776	469.05	196.894	272.156	7.56			3.27	0.31	1.4	0.52	26.2	21	1.39461	0.996246	0.596778	2.2293	67.122	5.085	3.22103	0.148982	0.067122	7.74135	0.01	0.9
Berwick	1990	13			SO	11793	Soil	Hoffer	10-20	10	1	20	<2mm	4.98	1.98213	0.16738	0.0228427	379.135			3.99			2.35	0.27	1.14	0.28	22.6	17.9	1.3779	0.997378	0.601101	2.29407	58.1044	5.09687	3.2226	0.100976	0.0509688	8.06742	2.7	1.17
Berwick	1990	13			SO	11794	Soil	Hoffer	20-40	20	1	1	<2mm	5.12	1.0141	0.0893074	0.0239757	377.375			2.05			1.22	0.25	0.66	0.4	17.2	14.7	1.36895	1.0784	0.663453	2.27931	65.24	6.11625	3.59243	0.0881168	0.0377169	8.39905	6.9	1.45
Berwick	1990	13			SO	11795	Soil	Hoffer	40-60	20	1	1	<2mm	5.22	0.615321	0.0586193	0.0201268	278.956			1.31			0.81	0.14	0.58	0.39	13.1	14.7	1.34544	1.20577	0.783884	2.28284	60.1431	10.1937	3.6337	0.0518008	0.0316006	8.65139	2.9	1.52
Berwick	1990	14			SO	11796	Soil	Hoffer	0-10	10	1	20	<2mm	4.89	3.27782	0.239436	0.0261713	447.007	173.633	273.374	7.72			3.71	0.4	1.46	0.14	30.4	18.8	1.38332	0.965554	0.54262	2.218	59.218	4.084	3.05522	0.126666	0.069428	7.60177	0.9	1.35
Berwick	1990	14			SO	11797	Soil	Hoffer	10-20	10	1	20	<2mm	4.86	2.26611	0.176791	0.025069	418.889			6.47			2.45	0.19	1.26	0.49	25.1	17.5	1.37916	1.01659	0.587564	2.25759	65.24	4.0775	3.30082	0.143688	0.0560656	7.97214	2.8	1.45
Berwick	1990	14			SO	11798	Soil	Hoffer	20-40	20	1	1	<2mm	5.24	0.854712	0.096037	0.0210992	286.749			2.16			1.89	0.31	0.92	0.07	26.6	12	1.36391	1.05613	0.607033	2.28222	70.3369	5.09687	3.47093	0.117639	0.0458719	8.34447	3.27	1.51
Berwick	1990	14			SO	11799	Soil	Hoffer	40-60	20	1	1	<2mm	5.04	0.66313	0.0537406	0.0181741	222.465			1.79			1.39	0.11	1	0.21	24.6	11	1.36785	1.09378	0.678715	2.39743	55.0463	7.13563	3.34115	0.0446867	0.0550462	8.28983	3.77	1.62
Berwick	1990	15			WT	11800	Soil	Hoffer	0-10	10	1	20	<2mm	4.72	3.76403	0.269007	0.0266269	459.544	167.187	292.357	7.45			3.51	0.24	1.3	0.11	25.7	20.1	1.39179	0.906491	0.548878	2.2279	55.188	4.088	2.94506	0.119798	0.080738	7.51625	4.77	1.1
Berwick	1990	15			WT	11801	Soil	Hoffer	10-20	10	1	20	<2mm	5	2.02933	0.165814	0.023091	372.762			9.88			2.19	0.14	0.93	0.11	19.4	17.4	1.39582	0.95872	0.538027	2.29879	56.0656	4.0775	3.17661	0.0945256	0.0550462	7.91442	3.57	1.22
Berwick	1990	15			WT	11802	Soil	Hoffer	20-40	20	1	1	<2mm	5.2	0.996177	0.0805569	0.0212179	227.773			0.86			1.52	0.08	1.07	0.21	22	13.1	1.44161	1.06627	0.654234	2.32942	53.0075	4.0775	3.44505	0.0515765	0.0519881	8.51324	4.57	1.54
Berwick	1990	15			WT	11803	Soil	Hoffer	40-60	20	1	1	<2mm	5.22	0.738454	0.0608346	0.0198783	217.295			0.86			1.15	0.09	1.04	0.24	20.3	12.4	1.24241	1.15445	0.687368	2.31428	49.9494	6.11625	3.50358	0.0448729	0.0468912	8.65652	3.77	1.63
Berwick	1990	16			SO	11804	Soil	Hoffer	0-10	10	1	20	<2mm	4.76	3.46324	0.189693	0.0217468	338.58	110.906	227.674	3.6			3.17	0.21	1.46	0.27	24.8	20.6	1.34143	0.939431	0.560499	2.24572	42.798	3.057	3.13842	0.0712491	0.057064	7.61887	4.75	1.27
Berwick	1990	16			SO	11805	Soil	Hoffer	10-20	10	1	20	<2mm	4.93	1.82512	0.122326	0.0189484	298.189			2.46			2.47	0.25	1.37	0.43	24.6	18.4	1.28139	0.994842	0.563481	2.29627	48.93	4.0775	3.42993	0.0657676	0.0397556	8.07877	3.89	1.49
Berwick	1990	16			SO	11806	Soil	Hoffer	20-40	20	1	1	<2mm	5.22	1.07714	0.0769434	0.0224058	364.006			1.19			1.19	0.16	0.73	0.19	15.7	14.5	1.71925	1.38309	1.04447	2.14579	83.5888	19.3681	4.76966	0.057988	0.0305812	10.1333	2.97	1.38
Berwick	1990	16			SO	11807	Soil	Hoffer	40-60	20	1	1	<2mm	5.43	1.25161	0.0814227	0.023769	455.938			1.64			1.11	0.19	0.7	0.17	13.3	15.3	1.65909	1.53705	1.17793	2.11178	92.7631	34.6587	5.441	0.0642026	0.0295619	11.0207	4.97	1.52
Burnham	1989	1			WT	11975	Soil	Core	0-10	10	1	20	<2mm	4.86	3.43002	0.211008		406.643	98.182	308.461	4.8			3.4	0.25	1.52	0.12	27.3	19.4	0.414243	1.74893	0.399543	1.90432	51.663	2.026	1.92282	0.0356227	0.059767	6.40146	2.4	1.16357	0.00364103
Burnham	1989	1			WT	11976	Soil	Core	10-20	10	1	20	<2mm	4.74				328.012			4.18			1.85	0.16	1.06	0.13	29.9	10.7	0.370508	1.79181	0.42071	1.95101	54.6649	7.08619	2.04903	0.0291969	0.0415048	6.69308	2.1	1.5978	0.0660519
Burnham	1989	2			SO	11977	Soil	Core	0-10	10	1	20	<2mm	4.78	3.72581	0.228837		340.245	100.246	239.999	4.68			3.26	0.26	1.58	0.08	22	23.5	0.402739	1.77145	0.417899	1.86417	55.715	1.013	1.98883	0.0357689	0.065845	6.45218	5	1.16357	0.00364103
Burnham	1989	2			SO	11978	Soil	Core	10-20	10	1	20	<2mm	4.63				336.454			4.16			1.52	0.19	0.89	1.14	20.9	17.9	0.359892	1.78045	0.427473	1.93713	55.6772	1.01231	2.0337	0.0288855	0.0425171	6.65131	1.9	1.5978	0.0660519
Burnham	1989	3			SO	11979	Soil	Core	0-10	10	1	20	<2mm	4.84	3.53096	0.217251		364.234	103.943	260.291	6.25			3.57	0.31	1.53	0.15	26	21.4	0.405521	1.76251	0.447118	1.88071	53.53	1.01	1.98306	0.035435	0.06464	6.46459	4.5	1.16357	0.00364103
Burnham	1989	3			SO	11980	Soil	Core	10-20	10	1	20	<2mm	4.77				341.73			5.73			2.14	0.19	1.06	0.11	24	14.6	0.440628	1.79903	0.478921	1.97513	57.7018	3.03694	2.05027	0.0361693	0.048591	6.66775	3.6	1.5978	0.0660519
Burnham	1989	4			WT	11981	Soil	Core	0-10	10	1	20	<2mm	4.86	3.18982	0.200376		319.353	94.9576	224.396	5.18			3.91	0.28	1.7	0.03	32.7	18.1	0.430708	1.75853	0.429585	1.91711	50.6	2.024	1.87646	0.035355	0.061732	6.36302	0.01	1.16357	0.00364103
Burnham	1989	4			WT	11982	Soil	Core	10-20	10	1	20	<2mm	4.86				292.352			4.86			2.11	0.18	1.06	0.24	35.2	10.2	0.370707	1.80843	0.426624	1.94507	51.6279	2.02462	1.96443	0.0365157	0.0435294	6.55695	0.9	1.5978	0.0660519
Burnham	1989	5			WT	11983	Soil	Core	0-10	10	1	20	<2mm	4.9	3.89639	0.198055		280.662	92.1553	188.507	5.07			3.69	0.26	1.88	0.42	48	13	0.403827	1.77623	0.407853	1.94479	50.55	4.044	1.72874	0.0358655	0.062682	6.25885	0.2	1.16357	0.00364103
Burnham	1989	5			WT	11984	Soil	Core	10-20	10	1	20	<2mm	4.76				275.399			4.3			1.57	0.19	0.99	0.27	20.5	14.7	0.384933	1.81194	0.416054	2.00493	49.6033	3.03694	1.78992	0.0365866	0.0435294	6.3647	0.01	1.5978	0.0660519
Burnham	1989	6			SO	11985	Soil	Core	0-10	10	1	20	<2mm	4.86	2.88153	0.175033		274.057	86.9428	187.114	4.9			3.22	0.21	1.4	1.18	24.6	24.4	0.403647	1.76776	0.407672	1.95767	47.47	2.02	1.70209	0.0358496	0.0606	6.1336	4.6	1.16357	0.00364103
Burnham	1989	6			SO	11986	Soil	Core	10-20	10	1	20	<2mm	4.84				281.97			4.1			1.42	0.15	0.85	0.1	9.2	27.5	0.358415	1.80659	0.382385	1.96558	52.6402	2.02462	1.79901	0.0293098	0.0354309	6.36348	2.4	1.5978	0.0660519
Burnham	1989	6			SO	11987	Soil	Pit	20-30	10	1	1	<2mm	4.89				326.392			4.59			0.53	0.11	0.74	0.08	12.5	11.7	0.336186	1.81694	0.382159	1.99418	76.9357	1.01231	1.93255	0.0446043	0.0384679	6.58814	4.2	1.47835	0.220148
Burnham	1989	6			SO	11988	Soil	Pit	30-40	10	1	1	<2mm	4.93				435.302			11.11			0.44	0.15	0.87	0.23	14	12.1	0.347953	1.85434	0.47215	1.94054	80.985	1.01231	2.26873	0.0369625	0.0546649	7.01097	1.9	1.2975	0.638771
Burnham	1989	6			SO	11989	Soil	Pit	40-50	10	1	1	<2mm	5.83				719.622			27.89			0.7	0.22	1.17	0.3	15.5	15.4	0.344226	1.90503	0.569626	1.77963	110.342	2.02462	2.79893	0.0365666	0.0526402	7.5705	1.2	0.604889	1.33953
Burnham	1989	7			WT	11990	Soil	Core	0-10	10	1	20	<2mm	4.79	3.02188	0.204829		271.342	71.8061	199.536	4.63			3.22	0.26	1.18	0.03	37.2	12.6	0.377959	1.77912	0.419708	2.0099	51.561	5.055	1.76398	0.0359238	0.062682	6.26411	0.01	1.16357	0.00364103
Burnham	1989	7			WT	11991	Soil	Core	10-20	10	1	20	<2mm	4.89				275.487			3.48			1.58	0.16	0.85	0.11	19.4	13.9	0.380202	1.82163	0.395359	1.98745	49.6033	1.01231	1.84597	0.0294258	0.0506156	6.47412	0.01	1.5978	0.0660519
Burnham	1989	8			SO	11992	Soil	Core	0-10	10	1	20	<2mm	4.93	3.28293	0.210091		313.904	80.8096	233.095	5.04			3.71	0.29	1.52	0.05	36.9	15.1	0.415702	1.76276	0.406519	1.93843	47.564	1.012	1.73599	0.0428978	0.063756	6.21883	0.01	1.16357	0.00364103
Burnham	1989	8			SO	11993	Soil	Core	10-20	10	1	20	<2mm	4.91				265.687			3.58			1.46	0.15	0.78	0.1	14.3	17.4	0.35391	1.81819	0.373352	1.99233	49.6033	2.02462	1.82387	0.0294979	0.0475787	6.45472	1.7	1.5978	0.0660519
Burnham	1989	9			WT	11994	Soil	Core	0-10	10	1	20	<2mm	4.91	3.18173	0.196126		285.94	86.9697	198.971	4.88			2.91	0.29	1.22		13.7	32.2	0.403432	1.7745	0.424199	1.90856	47.564	1.012	1.73999	0.0429965	0.058696	6.17929	8.2	1.16357	0.00364103
Burnham	1989	9			WT	11995	Soil	Core	10-20	10	1	20	<2mm	4.91				258.883			3.85			1.4	0.19	0.77	0.23	9.8	26.5	0.333315	1.82513	0.396117	1.99127	52.6402	3.03694	1.8229	0.0368528	0.0455541	6.4664	5.5	1.5978	0.0660519
Burnham	1989	9			WT	11996	Soil	Pit	20-30	10	1	1	<2mm	4.97				203.537			2.44			1.61	0.1	0.43	0.03	8.9	24.3	0.344711	1.84978	0.401468	2.0611	57.7018	1.01231	1.77335	0.0373506	0.0303694	6.48228	1.3	1.47835	0.220148
Burnham	1989	9			WT	11997	Soil	Pit	30-40	10	1	1	<2mm	5.22				224.327			1.78			1.5	0.11	0.82	0.06	39.8	21.6	0.347027	1.87026	0.415879	2.03892	50.6156	1.01231	1.83957	0.0300811	0.0263201	6.5361	0.7	1.2975	0.638771
Burnham	1989	9			WT	11998	Soil	Pit	40-50	10	1	1	<2mm	5.33				224.724			2.2			1.27	0.14	1.08	0.06	15.4	16.6	0.305925	1.94626	0.428352	2.04254	56.6895	1.01231	1.98563	0.0301345	0.0242955	6.7227	0.01	0.604889	1.33953
Burnham	1989	10			SO	11999	Soil	Core	0-10	10	1	20	<2mm	4.74	3.34108	0.204626		290.362	94.3496	196.013	4.55			1.2	0.16	0.66	0.05	10	20.6	0.362018	1.79096	0.413024	1.95553	51.51	2.02	1.95392	0.0290561	0.0404	6.66081	0.01	1.16357	0.00364103
Burnham	1989	10			SO	12000	Soil	Core	10-20	10	1	20	<2mm	4.89				338.169			5.15			3.12	0.31	1.59	0.15	14.1	36.7	0.373341	1.7802	0.375886	1.99894	52.6402	2.02462	1.87054	0.0354848	0.064788	6.31365	0.4	1.5978	0.0660519
Burnham	1989	11			WT	12001	Soil	Core	0-10	10	1	20	<2mm	4.88	3.37704	0.207359		288.937	81.9198	207.018	5.66			3.1	0.25	1.27		21.2	21.8	0.41036	1.76817	0.407767	1.91003	48.576	2.024	1.78016	0.0430294	0.057684	6.22322	7.4	1.16357	0.00364103
Burnham	1989	11			WT	12002	Soil	Core	10-20	10	1	20	<2mm	4.85				282.768			4.63			1.84	0.16	0.96	0.29	14.6	22.2	0.313008	1.81781	0.356045	2.00603	53.6526	5.06156	1.87672	0.0294916	0.0415048	6.46342	9.6	1.5978	0.0660519
Burnham	1989	12			SO	12003	Soil	Core	0-10	10	1	20	<2mm	4.87	2.87969	0.181519		383.681	92.0763	291.605	5.52			3.12	0.26	1.35	0.17	13.6	36	0.40139	1.80271	0.406503	1.91666	54.486	3.027	1.89089	0.0434919	0.057513	6.35449	8.3	1.16357	0.00364103
Burnham	1989	12			SO	12004	Soil	Core	10-20	10	1	20	<2mm	4.83				368.508			4.86			1.93	0.19	1.06	0.3	8.9	38.9	0.318214	1.81659	0.382835	1.94681	53.6526	1.01231	1.97329	0.0293442	0.0394802	6.59152	9.3	1.5978	0.0660519
Burnham	1989	12			SO	12005	Soil	Pit	20-30	10	1	1	<2mm	4.59				256.487			3.25			1.47	0.3	0.68	0.22	10.4	25.7	0.307798	1.83522	0.340582	2.05198	56.6895	1.01231	1.79953	0.0296453	0.0384679	6.42114	9.8	1.47835	0.220148
Burnham	1989	12			SO	12006	Soil	Pit	30-40	10	1	1	<2mm	4.71				284.149			3.83			0.94	0.25	0.71	0.08	12.9	15.3	0.296016	1.86305	0.354399	2.07951	90.0958	1.01231	1.83134	0.0298366	0.0425171	6.51863	10.7	1.2975	0.638771
Burnham	1989	12			SO	12007	Soil	Pit	40-50	10	1	1	<2mm	4.81				386.249			5.9			0.71	0.25	0.78	0.1	6.3	13.9	0.371741	1.89504	0.458976	2.02949	71.8742	1.01231	1.97947	0.0298366	0.0313817	6.76327	9.7	0.604889	1.33953
Burnham	1989	13			SO	12008	Soil	Core	0-10	10	1	20	<2mm	4.87	2.95074	0.177551		325.009	92.4383	232.571	5.37			2.38	0.26	1.07	0.18	14.7	26.5	0.392686	1.76259	0.410046	1.9207	53.742	1.014	1.82917	0.04327	0.064896	6.31221	9.2	1.16357	0.00364103
Burnham	1989	13			SO	12009	Soil	Core	10-20	10	1	20	<2mm	4.83				402.632			4.21			1.14	0.16	0.71	0.22	12.3	18.1	0.375044	1.80583	0.414351	1.98906	55.6772	4.04925	1.89405	0.0369429	0.0455541	6.59833	9.2	1.5978	0.0660519
Burnham	1989	14			WT	12010	Soil	Core	0-10	10	1	20	<2mm	4.97	4.18597	0.210824		376.339	98.9913	277.348	5.62			3.78	0.35	1.49	0.07	23.9	23.8	0.398474	1.76647	0.409154	1.99236	49.833	1.017	1.79271	0.0431759	0.058986	6.32799	9.5	1.16357	0.00364103
Burnham	1989	14			WT	12011	Soil	Core	10-20	10	1	20	<2mm	4.92				320.605			4.78			1.86	0.2	1.05	0.07	15.3	20.8	0.483221	1.80073	0.419142	1.99251	52.6402	1.01231	1.8576	0.0363601	0.0394802	6.54391	10	1.5978	0.0660519
Burnham	1989	14			WT	12012	Soil	Pit	20-30	10	1	1	<2mm	5.05				275.827			3.38			0.49	0.12	0.87	0.2	10.8	15.5	0.329199	1.82421	0.422529	1.97917	60.7388	1.01231	1.95864	0.037156	0.0303694	6.68209	9.8	1.47835	0.220148
Burnham	1989	14			WT	12013	Soil	Pit	30-50	20	1	1	<2mm	5.12				365.637			9.41			0.28	0.13	0.87	0.13	7.6	18.5	0.316336	1.8611	0.487512	2.00594	62.7634	1.01231	2.19261	0.0372565	0.0364432	6.97	9.2	0.951197	0.989152
Burnham	1989	15			SO	12014	Soil	Core	0-10	10	1	20	<2mm	4.86	3.28168	0.202692		334.206	108.908	225.298	6.08			3.94	0.31	1.45	0.16	20.7	28.3	0.423459	1.77527	0.435554	1.92314	54.864	1.016	1.8637	0.0430154	0.062992	6.33876	7.7	1.16357	0.00364103
Burnham	1989	15			SO	12015	Soil	Core	10-20	10	1	20	<2mm	4.86				315.149			4.5			1.24	0.19	0.62		10.2	20.1	0.364518	1.81901	0.410179	2.01108	58.7141	4.04925	1.91459	0.036571	0.0404925	6.58188	11.1	1.5978	0.0660519
Burnham	1989	16			WT	12016	Soil	Core	0-10	10	1	20	<2mm	4.86	3.48449	0.205537		337.564	99.9544	237.61	6.34			3.47	0.3	1.3		15.8	32	0.387852	1.75616	0.432737	1.90388	54.81	3.045	1.91595	0.0427373	0.068005	6.40971	10	1.16357	0.00364103
Burnham	1989	16			WT	12017	Soil	Core	10-20	10	1	20	<2mm	4.69				310.821			4.58			1.02	0.15	0.63	0.15	9.5	20.6	0.411068	1.81591	0.44929	2.00065	54.6649	1.01231	2.01019	0.0292069	0.0404925	6.70535	9.7	1.5978	0.0660519
Tarawera	1989		1	4	SO	10831	Soil	Core	0-05	5		6	<2mm	5.77	2.1672	0.10079	0.0153072	220.202	175.799	44.4022	11.95			3.3	0.4	1.29	0.25	56.9565	9.2	5.54693	1.00987	2.42314	1.7561	60.48	16.128	5.12844	0.10224	0.047376	8.21836	0.75	0.51641	0.301239
Tarawera	1989		1	4	SO	10847	Soil	Core	05-10	5		6	<2mm	5.36	0.754186	0.0181037	0.0155343	238.45	134.173	104.277	15.96			2.98	0.4	1.07	0.47	64.7368	7.6	5.58009	1.08423	2.47428	1.81597	62.496	27.216	5.21405	0.104891	0.038304	8.41604	0.01	0.481164	0.533295
Tarawera	1989		1	4	SO	10863	Soil	Core	10-20	10		6	<2mm	5.33	0.9324	0.0622604	0.0158065	229.583			12.84			2.42	0.36	0.97	0.5	70.8333	6	5.54378	1.09193	2.45601	1.77235	64.3061	37.177	5.2327	0.104858	0.0432057	8.42365	0.41	0.476039	0.601824
Tarawera	1989		2	3	WT	10834	Soil	Core	0-05	5		6	<2mm	5.11	3.5203	0.15812	0.0205862	223.988	136.287	87.7008	9.96			5	0.43	1.75	0.5	50.1961	15.3	4.92477	1.08014	2.18314	1.68594	58.638	28.308	4.7013	0.106439	0.07077	7.89335	0.09	0.612817	0.333362
Tarawera	1989		2	3	WT	10850	Soil	Core	05-10	5		6	<2mm	5.07	2.68862	0.136249	0.0222254	222.652	133.136	89.5163	11.03			3.69	0.33	1.12	0.36	58.5106	9.4	5.12667	1.08549	2.24219	1.73235	57.57	22.22	4.87694	0.101261	0.05858	8.06552	0.01	0.541913	0.487465
Tarawera	1989		2	3	WT	10866	Soil	Core	10-20	10		6	<2mm	5.35	1.44332	0.090522	0.0163438	190.262			12.65			2.34	0.27	0.77	0.62	65.5738	6.1	5.58983	1.03977	2.45104	1.73084	62.2966	23.11	5.25317	0.111065	0.04622	8.3123	0.33	0.533442	0.562209
Tarawera	1989		1	3	WT	10835	Soil	Core	0-05	5		6	<2mm	4.89	4.62131	0.219213	0.0249737	208.85	141.612	67.2375	13.4			5.02	0.44	1.8	0.43	57.8195	13.3	5.35015	0.996118	2.35506	1.66407	61.793	25.325	5.03261	0.100072	0.064832	8.03921	0.01	0.519474	0.411786
Tarawera	1989		1	3	WT	10851	Soil	Core	05-10	5		6	<2mm	5.18	1.41464	0.0563545	0.0136183	225.838	151.221	74.6171	17.56			2.36	0.31	1.02	0.36	62.3077	6.5	5.59616	1.03554	2.46562	1.77264	64.256	25.1	5.29884	0.104033	0.04016	8.34719	0.01	0.573829	0.550798
Tarawera	1989		1	3	WT	10867	Soil	Core	10-20	10		6	<2mm	5.45	0.790232	0.05226	0.0180908	219.805			16.03			2.82	0.42	1.27	0.48	70.2817	7.1	5.88768	1.02417	2.67781	1.73695	67.3205	33.1579	5.55463	0.105322	0.0261244	8.62025	0.01	0.374687	0.648092
Tarawera	1989		1	2	FF	10836	Soil	Core	0-05	5		6	<2mm	5.16	2.22024	0.108447	0.0179618	228.166	143.132	85.0337	13.4			5.02	0.44	1.8	0.43	57.8195	13.3	5.292	1.04261	2.31789	1.73842	61.366	27.162	4.94644	0.101616	0.054324	8.11362	0.01	0.507545	0.384698
Tarawera	1989		1	2	FF	10852	Soil	Core	05-10	5		6	<2mm	5.29	1.386	0.0604498	0.0130052	234.377	123.19	111.187	17.56			2.36	0.31	1.02	0.36	62.3077	6.5	5.43606	1.07898	2.43906	1.82146	60.48	24.192	5.15512	0.104382	0.056448	8.36505	0.25	0.514874	0.535734
Tarawera	1989		1	2	FF	10868	Soil	Core	10-20	10		6	<2mm	5.41	0.848859	0.0563024	0.0166601	223.906			16.03			2.82	0.42	1.27	0.48	70.2817	7.1	5.40998	1.14104	2.38797	1.78817	63.3013	30.1435	5.14905	0.0974482	0.0542583	8.44594	0.01	0.494473	0.638761
Tarawera	1989		2	4	SO	10837	Soil	Core	0-05	5		6	<2mm	5.13	2.53453	0.115381	0.0161583	213.452	121.001	92.4505	10.72			3.82	0.56	1.63	0.36	58.9815	10.8	5.36329	1.04217	2.31726	1.72975	65.845	34.442	5.06073	0.102337	0.062806	8.15122	0.29	0.503378	0.376815
Tarawera	1989		2	4	SO	10853	Soil	Core	05-10	5		6	<2mm	5.13	1.38325	0.053992	0.0162804	219.867	120.78	99.0868	18.22			3.34	0.46	1.2	0.5	59.7826	9.2	5.81151	1.04277	2.6316	1.72159	68.408	29.174	5.48947	0.103959	0.044264	8.4174	0.01	0.510729	0.516354
Tarawera	1989		2	4	SO	10869	Soil	Core	10-20	10		6	<2mm	5.36	1.18235	0.0743996	0.0151813	245.027			17.89			3.19	0.55	1.15	0.28	64.625	8	5.09101	1.19064	2.24117	1.82824	64.3061	26.1244	4.87824	0.0969074	0.0442105	8.31249	0.01	0.529739	0.555583
Tarawera	1989		2	2	FF	10838	Soil	Core	0-05	5		6	<2mm	5.14	2.51402	0.131926	0.0188647	223.506	130.214	93.2922	10.72			3.82	0.56	1.63	0.36	58.9815	10.8	5.33646	1.0552	2.3342	1.75338	64.256	28.112	5.02837	0.102082	0.057228	8.106	0.45	0.552176	0.454824
Tarawera	1989		2	2	FF	10854	Soil	Core	05-10	5		6	<2mm	5.39	1.62853	0.0744137	0.0198213	208.023	157.322	50.701	18.22			3.34	0.46	1.2	0.5	59.7826	9.2	5.47482	1.08647	2.43213	1.73494	65.585	32.288	5.17966	0.104334	0.043387	8.3612	0.01	0.550799	0.561778
Tarawera	1989		2	2	FF	10870	Soil	Core	10-20	10		6	<2mm	5.4	0.99012	0.0663498	0.0162254	248.865			17.89			3.19	0.55	1.15	0.28	64.625	8	5.20689	1.16643	2.27554	1.74932	64.3061	35.1674	4.99833	0.10434	0.0442105	8.28531	0.01	0.500746	0.671219
Tarawera	1989		3	2	FF	10839	Soil	Core	0-05	5		6	<2mm	5.15	2.3435	0.10474	0.0180867	237.433	132.298	105.136	11.32			3.48	0.38	1.24	0.34	56.6667	9.6	5.12054	1.10834	2.20043	1.7439	53.583	15.165	4.81089	0.0946554	0.055605	8.03971	0.04	0.685261	0.222473
Tarawera	1989		3	2	FF	10855	Soil	Core	05-10	5		6	<2mm	5.27	0.993844	0.0402402	0.0205936	232.613	137.632	94.9809	16.69			2.47	0.31	0.81	0.29	58.7879	6.6	5.49324	1.10477	2.40817	1.77437	62.31	26.13	5.23101	0.104554	0.047235	8.30736	0.01	0.583426	0.470625
Tarawera	1989		3	2	FF	10871	Soil	Core	10-20	10		6	<2mm	5.43	0.805744	0.0573591	0.0155975	246.597			13.51			2.84	0.42	0.99	0.5	65.0685	7.3	5.25619	1.19222	2.33135	1.78061	64.3061	37.177	5.01272	0.0970357	0.0432057	8.39489	0.33	0.383243	0.637815
Tarawera	1989		3	3	WT	10840	Soil	Core	0-05	5		6	<2mm	5.1	2.24321	0.103424	0.0209913	245.032	159.157	85.8753	11.32			3.48	0.38	1.24	0.34	56.6667	9.6	4.89237	1.12872	2.08142	1.75315	56.56	19.19	4.60137	0.094402	0.06969	7.9388	0.01	0.649602	0.312643
Tarawera	1989		3	3	WT	10856	Soil	Core	05-10	5		6	<2mm	5.3	1.16323	0.059976	0.0188472	224.349	126.391	97.9577	16.69			2.47	0.31	0.81	0.29	58.7879	6.6	5.64953	1.02681	2.51802	1.71348	68.544	36.288	5.28225	0.104768	0.0504	8.39597	0.01	0.616519	0.508682
Tarawera	1989		3	3	WT	10872	Soil	Core	10-20	10		6	<2mm	5.46	0.714459	0.0532279	0.0141602	238.62			13.51			2.84	0.42	0.99	0.5	65.0685	7.3	5.82066	1.03579	2.63703	1.75094	65.3109	27.1291	5.48321	0.104865	0.0411961	8.60845	0.1	0.377958	0.655436
Tarawera	1989		3	4	SO	10843	Soil	Core	0-05	5		6	<2mm	5.08	2.74549	0.142269	0.0209736	227.092	135.072	92.0204	13.42			4.34	0.51	1.66	0.35	59.1379	11.6	4.95925	1.11364	2.12616	1.76404	56.504	15.135	4.64336	0.100305	0.074666	7.92085	0.09	0.74821	0.267397
Tarawera	1989		3	4	SO	10859	Soil	Core	05-10	5		6	<2mm	5.38	1.41504	0.0680083	0.0170112	207.543	135.53	72.0127	15.03			2.9	0.42	0.98	0.32	62.4324	7.4	5.55873	1.0654	2.49115	1.72536	63.315	34.17	5.26799	0.104619	0.037185	8.29721	0.01	0.659114	0.455758
Tarawera	1989		3	4	SO	10875	Soil	Core	10-20	10		6	<2mm	5.32	0.965856	0.0593599	0.0145078	234.236			16.77			2.85	0.45	1.03	0.52	63.8158	7.6	5.74035	1.05782	2.58532	1.76186	66.3157	27.1291	5.39157	0.104661	0.0381818	8.44358	0.84	0.391856	0.7015
Tarawera	1989		4	2	FF	11809	Soil	Core	0-05	5		6	<2mm	5.74	1.9031	0.0620222	0.0141069	244.034	112.209	131.825	17.6568			3.76	0.45	1.29	0.18	53.5849	10.6	5.09728	1.13826	2.17677	1.78731	52.416	6.048	4.78563	0.0958609	0.043344	8.08668	0.01	0.66594	0.34306
Tarawera	1989		4	2	FF	11813	Soil	Core	05-10	5		6	<2mm	5.93	1.17199	0.02851	0.0154423	253.691	114.202	139.489	19.6752			3.28	0.37	1.21	0.52	56.6316	9.5	5.06659	1.1561	2.24589	1.84402	54.324	7.042	4.82685	0.0973636	0.039234	8.20833	0.01	0.5103	0.4347
Tarawera	1989		4	2	FF	11817	Soil	Core	10-20	10		6	<2mm	6	1.37813	0.0683536	0.0147363	244.282			15.9292			3.21	0.31	1.22	0.43	58.75	8.8	5.45382	1.07977	2.37111	1.7799	56.2679	10.0478	5.11177	0.104459	0.0321531	8.28963	2.7	0.42714	0.58986
Tarawera	1989		4	3	WT	11810	Soil	Core	0-05	5		6	<2mm	5.67	1.5688	0.0429638	0.0139711	224.353	116.603	107.75	17.4051			2.7	0.43	1.14	0.4	43.2407	10.8	5.52531	1.02082	2.45516	1.69734	62.31	8.04	5.21736	0.103349	0.0402	8.35285	0.01	0.7029	0.3621
Tarawera	1989		4	3	WT	11814	Soil	Core	05-10	5		6	<2mm	6	0.958919	0.0256731	0.0122313	230.887	113.475	117.412	18.2182			2.53	0.37	1.01	0.44	47.2826	9.2	5.73161	1.01307	2.57049	1.74612	59.354	10.06	5.38229	0.105006	0.034204	8.47146	0.01	0.6021	0.5129
Tarawera	1989		4	3	WT	11818	Soil	Core	10-20	10		6	<2mm	5.89	0.969364	0.0513264	0.0145825	241.456			15.2434			2.89	0.37	1.19	0.48	57.3256	8.6	5.70629	1.03636	2.56843	1.75909	58.2774	9.04305	5.41182	0.104923	0.0361722	8.55174	0.01	0.441	0.609
Tarawera	1989		4	4	SO	11811	Soil	Core	0-05	5		6	<2mm	5.69	1.89316	0.0687177	0.0140281	232.613	130.678	101.935	20.3939			2.7	0.43	1.14	0.4	43.2407	10.8	5.22119	1.08322	2.298	1.74539	58.406	9.063	4.96668	0.103263	0.037259	8.17958	0.01	0.68442	0.35258
Tarawera	1989		4	4	SO	11815	Soil	Core	05-10	5		6	<2mm	5.75	1.49036	0.0595238	0.0163495	245.879	130.423	115.457	19.6			2.53	0.37	1.01	0.44	47.2826	9.2	5.38322	1.09541	2.41682	1.77218	57.399	9.063	5.09665	0.104425	0.039273	8.25127	2.95	0.57618	0.49082
Tarawera	1989		4	4	SO	11819	Soil	Core	10-20	10		6	<2mm	5.87	1.08885	0.0693726	0.0136834	257.602			18.4759			2.8588	0.44924	0.96995	0.46966	59.387	7.99443	5.34184	1.17252	2.33103	1.87021	56.155	8.168	5.05994	0.0987462	0.036756	8.41831	1.19	0.46536	0.64264
