# Supplementary material for: National series of long-term intensive harvesting trials in Pinus radiata stands in New Zealand: Initial biomass, carbon and nutrient pool data
Source: Data Brief. 2019 Nov 6;27:104757. doi: 10.1016/j.dib.2019.104757 (PMC6864174; doi:10.1016/j.dib.2019.104757)
Supplement: Multimedia component 2 [file mmc2.xlsx]

## Sheet: Woodhill
Table 8: Woodhill removed biomass and post-harvest remaining harvest residue and forest floor mass, carbon and nutrient pools for each treatment. Soil site average and standard error for carbon and nutrient pools for each treatment. Negative values in DS treatment indicate the addition of material. ND = no data.
Component	Treatment
	FF		WT		SO		DS
	Average	se	Average	se	Average	se	Average	se
Mass (Mg ha-1)
Removed stem (wood + bark)	363.257		363.257		333.944		304.631
Removed tree crown	41.5113		41.1202		0		-41.5113
Removed understory	3.4904		3.4904		0		-2.1815
Removed forest floor	32.6723		0		0		0
Sum of removed stem + residue + forest floor + understory	440.931		407.867		333.944		260.938
Harvest residue	7.79202		8.18309		78.6161		149.44
Understory residue	0.8726		0.8726		4.363		6.5445
Forest floor	3.63025		36.3025		36.3025		36.3025
Sum of residue + forest floor	12.2949		45.3582		119.282		192.287
Below ground roots >2 mm	84.078		84.078		84.078		84.078
Total Carbon (Mg ha-1)
Removed stem (wood + bark)	186.997		186.997		171.907		156.817
Removed tree crown	21.53		21.3222		0		-21.53
Removed understory	ND		ND		ND		ND
Removed forest floor	18.1085		0		0		0
Sum of removed stem + residue + forest floor	226.635		208.319		171.907		135.287
Harvest residue	4.01116		4.21893		40.6308		77.2504
Understory residue	ND		ND		ND		ND
Forest floor	2.01205		20.1205		20.1205		20.1205
Sum of residue + forest floor	6.02321		24.3394		60.7513		97.3709
Below ground roots >2 mm	41.9027		41.9027		41.9027		41.9027
Mineral soil 0-10 cm	5.50418	0.418117	5.50418	0.418117	5.50418	0.418117	5.50418	0.418117
10-90 cm	10.4815	1.48629	10.4815	1.48629	10.4815	1.48629	10.4815	1.48629
Sum of soil to 90 cm	15.9857		15.9857		15.9857		15.9857
Total Nitrogen (kg ha-1)
Removed stem (wood + bark)	226.259		226.259		208.001		189.743
Removed tree crown	150.399		146.512		0		-150.399
Removed understory	18.3443		18.3443		0		-11.4652
Removed forest floor	372.931		0		0		0
Sum of removed stem + residue + forest floor + understory	767.933		391.115		208.001		27.8797
Harvest residue	4.85336		8.74011		173.51		342.166
Understory residue	4.58607		4.58607		22.9303		34.3955
Forest floor	41.4368		414.368		414.368		414.368
Sum of residue + forest floor	50.8762		427.694		610.808		790.929
Below ground roots >2 mm	73.9038		73.9038		73.9038		73.9038
Mineral soil 0-10 cm	256.878	7.91492	256.878	7.91492	256.878	7.91492	256.878	7.91492
10-90 cm	822.723	36.5384	822.723	36.5384	822.723	36.5384	822.723	36.5384
Sum of soil to 90 cm	1079.6		1079.6		1079.6		1079.6
Total Phosphorus (kg ha-1)
Removed stem (wood + bark)	38.6538		38.6538		35.5346		32.4155
Removed tree crown	30.8033		30.2601		0		-30.8033
Removed understory	4.89716		4.89716		0		-3.06072
Removed forest floor	48.4981		0		0		0
Sum of removed stem + residue + forest floor + understory	122.852		73.811		35.5346		-1.44853
Harvest residue	0.829141		1.3723		34.7516		68.674
Understory residue	1.22429		1.22429		6.12145		9.18217
Forest floor	5.38867		53.8867		53.8867		53.8867
Sum of residue + forest floor	7.4421		56.4833		94.7597		131.743
Below ground roots >2 mm	17.0265		17.0265		17.0265		17.0265
Mineral soil 0-10 cm	224.39	7.29565	224.39	7.29565	224.39	7.29565	224.39	7.29565
10-90 cm	1833.83	117.744	1833.83	117.744	1833.83	117.744	1833.83	117.744
Sum of soil to 90 cm	2058.22		2058.22		2058.22		2058.22
Total Phosphorus (kg ha-1) [XRF method]
Mineral soil 0-10 cm	496.282	10.7328	496.282	10.7328	496.282	10.7328	496.282	10.7328
10-90 cm	ND		ND		ND		ND
Sum of soil to 90 cm	ND		ND		ND		ND
Total Calcium (kg ha-1)
Removed stem (wood + bark)	237.619		237.619		218.444		199.27
Removed tree crown	116.324		114.676		0		-116.324
Removed understory	3.32365		3.32365		0		-2.07728
Removed forest floor	428.508		0		0		0
Sum of removed stem + residue + forest floor + understory	785.775		355.618		218.444		80.868
Harvest residue	5.09703		6.74547		140.596		276.095
Understory residue	0.830911		0.830911		4.15456		6.23183
Forest floor	47.6121		476.121		476.121		476.121
Sum of residue + forest floor	53.54		483.697		620.871		758.447
Below ground roots >2 mm	82.1454		82.1454		82.1454		82.1454
Mineral soil 0-10 cm	57983.7	2266	57983.7	2266	57983.7	2266	57983.7	2266
10-90 cm	481557	15965.4	481557	15965.4	481557	15965.4	481557	15965.4
Sum of soil to 90 cm	539541		539541		539541		539541
Total Potassium (kg ha-1)
Removed stem (wood + bark)	221.255		221.255		203.401		185.547
Removed tree crown	125.672		122.64		0		-125.672
Removed understory	54.2862		54.2862		0		-33.9289
Removed forest floor	121.788		0		0		0
Sum of removed stem + residue + forest floor + understory	523.001		398.182		203.401		25.9463
Harvest residue	4.74603		7.77801		148.272		291.798
Understory residue	13.5716		13.5716		67.8578		101.787
Forest floor	13.532		135.32		135.32		135.32
Sum of residue + forest floor	31.8496		156.669		351.45		528.905
Below ground roots >2 mm	61.0086		61.0086		61.0086		61.0086
Mineral soil 0-10 cm	12711.1	249.853	12711.1	249.853	12711.1	249.853	12711.1	249.853
10-90 cm	121399	1930.4	121399	1930.4	121399	1930.4	121399	1930.4
Sum of soil to 90 cm	134110		134110		134110		134110
Total Magnesium (kg ha-1)
Removed stem (wood + bark)	74.2225		74.2225		68.2331		62.2438
Removed tree crown	42.291		41.5412		0		-42.291
Removed understory	5.00152		5.00152		0		-3.12595
Removed forest floor	231.997		0		0		0
Sum of removed stem + residue + forest floor + understory	353.512		120.765		68.2331		16.8269
Harvest residue	1.59211		2.34187		49.8724		98.1528
Understory residue	1.25038		1.25038		6.2519		9.37786
Forest floor	25.7774		257.774		257.774		257.774
Sum of residue + forest floor	28.6199		261.367		313.899		365.305
Below ground roots >2 mm	28.4195		28.4195		28.4195		28.4195
Mineral soil 0-10 cm	30712.2	1816.51	30712.2	1816.51	30712.2	1816.51	30712.2	1816.51
10-90 cm	244312	10487	244312	10487	244312	10487	244312	10487
Sum of soil to 90 cm	275024		275024		275024		275024
Bray Phosphorus (kg ha-1)
Mineral soil 0-10 cm	42.3296	1.98535	42.3296	1.98535	42.3296	1.98535	42.3296	1.98535
10-90 cm	423.697	12.4753	423.697	12.4753	423.697	12.4753	423.697	12.4753
Sum of soil to 90 cm	466.026		466.026		466.026		466.026
Exchangeable Calcium (kg ha-1)
Mineral soil 0-10 cm	246.474	8.82164	246.474	8.82164	246.474	8.82164	246.474	8.82164
10-90 cm	2700.76	31.3816	2700.76	31.3816	2700.76	31.3816	2700.76	31.3816
Sum of soil to 90 cm	2947.24		2947.24		2947.24		2947.24
Exchangeable Potassium (kg ha-1)
Mineral soil 0-10 cm	73.5952	3.41887	73.5952	3.41887	73.5952	3.41887	73.5952	3.41887
10-90 cm	740.096	44.1308	740.096	44.1308	740.096	44.1308	740.096	44.1308
Sum of soil to 90 cm	813.692		813.692		813.692		813.692
Exchangeable Magnesium (kg ha-1)
Mineral soil 0-10 cm	150.807	4.74227	150.807	4.74227	150.807	4.74227	150.807	4.74227
10-90 cm	1315.81	28.854	1315.81	28.854	1315.81	28.854	1315.81	28.854
Sum of soil to 90 cm	1466.61		1466.61		1466.61		1466.61

## Sheet: Tarawera
Table 9: Tarawera removed biomass and post-harvest remaining harvest residue and forest floor mass, carbon and nutrient pools for each treatment. Soil treatment average and standard error for carbon and nutrient pool values for each treatment. The exception is the SR (2.5 cm topsoil removal) treatment which was not sampled and the site average is used, plus the mineral soil layer 0 – 0.1 m is rep…
Component	Treatment
	SR		FF		WT		SO
	Average	se	Average	se	Average	se	Average	se
Mass (Mg ha-1)
Removed stem (wood + bark)	335.494		335.494		335.494		308.421
Removed tree crown	31.85		31.85		31.4305		0
Removed understory	0		0		0		0
Removed forest floor	22.9343		20.6409		0		0
Sum of removed stem + residue + forest floor + understory	390.278		387.984		366.924		308.421
Harvest residue	7.19649		7.19649		7.61599		66.119
Understory residue	0		0		0		0
Forest floor	0		2.29343		22.9343		22.9343
Sum of residue + forest floor	7.19649		9.48992		30.5503		89.0533
Total Carbon (Mg ha-1)
Removed stem (wood + bark)	170.745		170.745		170.745		156.967
Removed tree crown	16.6125		16.6125		16.3938		0
Removed understory	0		0		0		0
Removed forest floor	11.7368		10.5632		0		0
Sum of removed stem + residue + forest floor + understory	199.094		197.921		187.139		156.967
Harvest residue	3.66256		3.66256		3.88127		34.0532
Understory residue	0		0		0		0
Forest floor	0		1.17368		11.7368		11.7368
Sum of residue + forest floor	3.66256		4.83624		15.6181		45.7901
Mineral soil 0-10 cm	7.64086	0.642403	10.221	0.56192	13.3514	2.24143	10.7571	1.56435
10-30 cm	6.14166	0.59386	7.28708	1.23101	5.17211	1.12913	5.9658	0.572769
30-100 cm	17.3759	2.99798	21.9292	5.00873	11.6061	3.74646	18.5926	6.42199
Sum of soil 30 cm	13.7825		17.5081		18.5235		16.7229
Sum of soil 100 cm	31.1585		39.4373		30.1296		35.3155
Total Nitrogen (kg ha-1)
Removed stem (wood + bark)	212.898		212.898		212.898		195.719
Removed tree crown	175.634		175.634		169.051		0
Removed understory	0		0		0		0
Removed forest floor	308.62		277.758		0		0
Sum of removed stem + residue + forest floor + understory	697.152		666.29		381.949		195.719
Harvest residue	4.56677		4.56677		11.1503		197.381
Understory residue	0		0		0		0
Forest floor	0		30.862		308.62		308.62
Sum of residue + forest floor	4.56677		35.4287		319.77		506
Mineral soil 0-10 cm	329.382	39.7035	438.877	60.4946	583.457	136.893	473.77	98.0324
10-30 cm	391.397	32.5809	439.319	63.672	340.762	68.1151	394.111	36.8815
30-100 cm	1156.98	151.557	1449.64	262.92	846.041	179.037	1175.26	300.989
Sum of soil 30 cm	720.779		878.196		924.218		867.88
Sum of soil 100 cm	1877.76		2327.84		1770.26		2043.14
Total Phosphorus (kg ha-1)
Removed stem (wood + bark)	35.2369		35.2369		35.2369		32.3934
Removed tree crown	20.5798		20.5798		19.8892		0
Removed understory	0		0		0		0
Removed forest floor	20.972		18.8748		0		0
Sum of removed stem + residue + forest floor + understory	76.7887		74.6915		55.1261		32.3934
Harvest residue	0.755847		0.755847		1.44641		24.1791
Understory residue	0		0		0		0
Forest floor	0		2.0972		20.972		20.972
Sum of residue + forest floor	0.755847		2.85305		22.4184		45.1511
Mineral soil 0-10 cm	74.4262	4.33006	98.5377	9.77248	109.86	9.3904	97.1929	13.0175
10-30 cm	101.827	4.32076	107.08	9.70374	103.65	6.24245	94.7508	6.72529
30-100 cm	534.248	63.7394	585.835	114.697	433.066	60.19	583.844	150.97
Sum of soil 30 cm	176.253		205.618		213.51		191.944
Sum of soil 100 cm	710.501		791.453		646.576		775.787
Total Phosphorus (kg ha-1) [XRF]
Mineral soil 0-10 cm	98.8404	3.02362	133.107	7.26825	136.276	6.38327	131.971	10.0052
10-30 cm	195.609	9.50859	217.973	19.8356	170.397	4.26294	198.456	10.7761
30-100 cm	980.5	55.1012	1099.9	94.426	895.309	88.7553	946.288	69.715
Sum of soil 30 cm	294.449		351.08		306.673		330.427
Sum of soil 100 cm	1274.95		1450.98		1201.98		1276.72
Total Calcium (kg ha-1)
Removed stem (wood + bark)	233.885		233.885		233.885		215.012
Removed tree crown	95.5496		95.5496		93.8151		0
Removed understory	0		0		0		0
Removed forest floor	181.781		163.603		0		0
Sum of removed stem + residue + forest floor + understory	511.216		493.038		327.7		215.012
Harvest residue	5.01695		5.01695		6.75148		119.44
Understory residue	0		0		0		0
Forest floor	0		18.1781		181.781		181.781
Sum of residue + forest floor	5.01695		23.195		188.532		301.221
Mineral soil 0-10 cm	23361.9	698.914	30176	1268.05	32228.2	1747.55	31583.6	2168.39
10-30 cm	47924.9	2381.45	50254	6388.14	45360	3504.89	48160.5	2296.14
30-100 cm	107534	4891.44	111603	15251.1	102223	3602.04	108776	1476.66
Sum of soil 30 cm	71286.8		80430		77588.2		79744.2
Sum of soil 100 cm	178821		192033		179811		188520
Total Potassium (kg ha-1)
Removed stem (wood + bark)	297.969		297.969		297.969		273.925
Removed tree crown	101.031		101.031		97.9982		0
Removed understory	0		0		0		0
Removed forest floor	56.4147		50.7733		0		0
Sum of removed stem + residue + forest floor + understory	455.415		449.774		395.967		273.925
Harvest residue	6.39158		6.39158		9.42443		131.467
Understory residue	0		0		0		0
Forest floor	0		5.64147		56.4147		56.4147
Sum of residue + forest floor	6.39158		12.0331		65.8392		187.882
Mineral soil 0-10 cm	4642.38	149.072	6272.27	368.9	6319.52	280.938	6260.46	606.272
10-30 cm	8937.68	422.184	9934.14	877.248	7876.33	409.982	9002.58	561.352
30-100 cm	86907.8	6542.66	96589.6	11651	78393.4	11361.9	85740.5	12254.2
Sum of soil 30 cm	13580.1		16206.4		14195.9		15263
Sum of soil 100 cm	100488		112796		92589.2		101004
Total Magnesium (kg ha-1)
Removed stem (wood + bark)	79.3446		79.3446		79.3446		72.9419
Removed tree crown	27.7931		27.7931		27.1565		0
Removed understory	0		0		0		0
Removed forest floor	100.495		90.4451		0		0
Sum of removed stem + residue + forest floor + understory	207.632		197.583		106.501		72.9419
Harvest residue	1.70198		1.70198		2.33858		35.8978
Understory residue	0		0		0		0
Forest floor	0		10.0495		100.495		100.495
Sum of residue + forest floor	1.70198		11.7514		102.833		136.392
Mineral soil 0-10 cm	10319.7	312.232	13211.6	499.358	14211.4	810.232	13938.1	942.156
10-30 cm	21530.2	1078.34	22498.2	2908.31	20449.4	1599.95	21643	1032.93
30-100 cm	38226.4	2737.4	39020.6	8200.63	36289	3028.6	39369.8	2026.62
Sum of soil 30 cm	31849.9		35709.8		34660.8		35581.1
Sum of soil 100 cm	70076.3		74730.4		70949.8		74950.8
Bray Phosphorus (kg ha-1)
Mineral soil 0-10 cm	6.85744	0.375094	8.88629	0.69696	8.7456	1.13768	9.21884	1.32053
10-30 cm	11.1355	0.695747	12.2318	1.82628	9.82784	0.432762	11.3469	0.903661
30-100 cm	87.2916	11.5074	98.6124	25.0491	64.9613	9.34782	98.3012	22.1911
Sum of soil 30 cm	17.993		21.1181		18.5734		20.5657
Sum of soil 100 cm	105.285		119.731		83.5347		118.867
Exchangeable Calcium (kg ha-1)
Mineral soil 0-10 cm	276.602	11.7399	393.652	9.16841	406.549	35.4445	381.52	46.2566
10-30 cm	413.501	24.4141	415.62	47.0389	386.99	16.4316	437.895	60.3302
30-100 cm	1350.54	202.45	1214.76	256.297	1187.13	374.593	1649.73	447.158
Sum of soil 30 cm	690.104		809.272		793.538		819.414
Sum of soil 100 cm	2040.64		2024.03		1980.67		2469.15
Exchangeable Potassium (kg ha-1)
Mineral soil 0-10 cm	67.1146	3.18094	91.6495	7.42594	88.5475	4.94987	101.742	10.3995
10-30 cm	95.3752	7.67717	98.2354	13.9771	84.709	7.06156	103.181	18.4971
30-100 cm	110.435	13.5152	104.805	14.3412	116.069	26.796	110.43	32.6256
Sum of soil 30 cm	162.49		189.885		173.256		204.923
Sum of soil 100 cm	272.924		294.689		289.326		315.353
Exchangeable Magnesium (kg ha-1)
Mineral soil 0-10 cm	62.0504	2.03886	88.0841	3.01063	89.838	4.86777	89.086	9.13308
10-30 cm	88.9939	5.95732	97.2455	15.6172	81.528	2.56395	88.2084	9.92135
30-100 cm	205.613	32.6698	229.903	78.4277	167.439	51.1924	219.496	47.141
Sum of soil 30 cm	151.044		185.33		171.366		177.294
Sum of soil 100 cm	356.657		415.233		338.805		396.79

## Sheet: Kinleith
Table 10: Kinleith removed biomass and post-harvest remaining harvest residue and forest floor mass, carbon and nutrient pools for each treatment. Soil treatment average and standard error for carbon and nutrient pool values for each treatment down to 30 cm depth. Site average values and standard errors for soil for 30-100 cm, and for Bray P test only site average values are used for all soil dep…
Component	Treatment
	FF		WT		SO
	Average	se	Average	se	Average	se
Mass (Mg ha-1)
Removed stem (wood + bark)	201.217		201.217		184.98
Removed tree crown	70.8787		70.4269		0
Removed understory	2.3956		2.3956		0
Removed forest floor	22.388		0		0
Sum of removed stem + residue + forest floor + understory	296.88		274.04		184.98
Harvest residue	4.3162		4.768		91.432
Understory residue	0.5989		0.5989		2.9945
Forest floor	2.48756		24.8756		24.8756
Sum of residue + forest floor	7.40266		30.2425		119.302
Total Carbon (Mg ha-1)
Removed stem (wood + bark)	99.5955		99.5955		91.5587
Removed tree crown	36.0905		35.8554		0
Removed understory	ND		ND		ND
Removed forest floor	14.9419		0		0
Sum of removed stem + residue + forest floor	150.628		135.451		91.5587
Harvest residue	2.13637		2.37143		46.2637
Understory residue	ND		ND		ND
Forest floor	1.66021		16.6021		16.6021
Sum of residue + forest floor	3.79658		18.9736		62.8658
Mineral soil 0-10 cm	37.0352	3.74822	38.2366	5.35029	43.2202	3.74822
10-30 cm	29.1428	2.90905	36.5562	0.992424	31.126	3.27785
30-100 cm	21.6081	6.18436	21.6081	6.18436	21.6081	6.18436
Sum of soil 30 cm	66.1779		74.7928		74.3462
Sum of soil 100 cm	87.7861		96.4009		95.9544
Total Nitrogen (kg ha-1)
Removed stem (wood + bark)	128.973		128.973		118.566
Removed tree crown	283.96		276.895		0
Removed understory	26.0256		26.0256		0
Removed forest floor	397.636		0		0
Sum of removed stem + residue + forest floor + understory	836.594		431.894		118.566
Harvest residue	2.76653		9.83147		297.134
Understory residue	6.5064		6.5064		32.532
Forest floor	44.1818		441.818		441.818
Sum of residue + forest floor	53.4547		458.155		771.483
Mineral soil 0-10 cm	1971.77	214.521	1873.6	252.411	2314.5	42.143
10-30 cm	1425.84	40.3057	1839.92	113.359	1659.75	233.772
30-100 cm	2004.28	468.976	2004.28	468.976	2004.28	468.976
Sum of soil 30 cm	3397.62		3713.52		3974.24
Sum of soil 100 cm	5401.9		5717.8		5978.53
Total Phosphorus (kg ha-1)
Removed stem (wood + bark)	20.3806		20.3806		18.736
Removed tree crown	25.7447		25.1896		0
Removed understory	ND		ND		ND
Removed forest floor	20.7206		0		0
Sum of removed stem + residue + forest floor	66.8459		45.5702		18.736
Harvest residue	0.437174		0.992257		27.8265
Understory residue	ND		ND		ND
Forest floor	2.30229		23.0229		23.0229
Sum of residue + forest floor	2.73946		24.0151		50.8493
Mineral soil 0-10 cm	ND		ND		ND
10-30 cm	ND		ND		ND
30-100 cm	ND		ND		ND
Sum of soil 30 cm	ND		ND		ND
Sum of soil 100 cm	ND		ND		ND
Total Phosphorus (kg ha-1) [XRF]
Mineral soil 0-10 cm	266.971	34.3084	295.709	48.8765	289.06	16.9418
10-30 cm	432.472	13.6328	484.422	56.6553	421.358	18.4916
30-100 cm	1291.07	33.8964	1291.07	33.8964	1291.07	33.8964
Sum of soil 30 cm	699.443		780.131		710.417
Sum of soil 100 cm	1990.52		2071.2		2001.49
Total Calcium (kg ha-1)
Removed stem (wood + bark)	119.454		119.454		109.815
Removed tree crown	131.149		129.939		0
Removed understory	ND		ND		ND
Removed forest floor	84.6374		0		0
Sum of removed stem + residue + forest floor	335.241		249.393		109.815
Harvest residue	2.56235		3.77248		143.351
Understory residue	ND		ND		ND
Forest floor	9.40416		94.0416		94.0416
Sum of residue + forest floor	11.9665		97.8141		237.392
Mineral soil 0-10 cm	6973.76	639.704	6951.77	174.97	7492.49	203.236
10-30 cm	16050.6	615.309	16277.9	1138.12	14706.6	441.469
30-100 cm	66243.1	6730.71	66243.1	6730.71	66243.1	6730.71
Sum of soil 30 cm	23024.3		23229.6		22199.1
Sum of soil 100 cm	89267.4		89472.7		88442.2
Total Potassium (kg ha-1)
Removed stem (wood + bark)	161.852		161.852		148.792
Removed tree crown	170.801		167.701		0
Removed understory	ND		ND		ND
Removed forest floor	37.9947		0		0
Sum of removed stem + residue + forest floor	370.648		329.554		148.792
Harvest residue	3.47181		6.57127		187.333
Understory residue	ND		ND		ND
Forest floor	4.22163		42.2163		42.2163
Sum of residue + forest floor	7.69344		48.7876		229.55
Mineral soil 0-10 cm	9630.19	695.702	10720.3	518.31	11002	283.563
10-30 cm	25189.5	890.827	27745.2	2231.95	25820.5	1084.41
30-100 cm	110656	1187.08	110656	1187.08	110656	1187.08
Sum of soil 30 cm	34819.7		38465.4		36822.4
Sum of soil 100 cm	145476		149122		147479
Total Magnesium (kg ha-1)
Removed stem (wood + bark)	87.3363		87.3363		80.2887
Removed tree crown	36.156		35.7661		0
Removed understory	ND		ND		ND
Removed forest floor	12.9328		0		0
Sum of removed stem + residue + forest floor	136.425		123.102		80.2887
Harvest residue	1.8734		2.26332		45.077
Understory residue	ND		ND		ND
Forest floor	1.43698		14.3698		14.3698
Sum of residue + forest floor	3.31038		16.6331		59.4468
Mineral soil 0-10 cm	1722	187.482	1634.03	39.7572	1843.4	180.959
10-30 cm	2936.87	67.9217	2982.75	169.655	2405.05	164.431
30-100 cm	10821.6	1910.01	10821.6	1910.01	10821.6	1910.01
Sum of soil 30 cm	4658.87		4616.77		4248.46
Sum of soil 100 cm	15480.5		15438.4		15070.1
Bray Phosphorus (kg ha-1)
Mineral soil 0-10 cm	5.37955	0.198554	5.37955	0.198554	5.37955	0.198554
10-30 cm	4.28008	0.238472	4.28008	0.238472	4.28008	0.238472
30-100 cm	27.684	7.36173	27.684	7.36173	27.684	7.36173
Sum of soil 30 cm	9.65963		9.65963		9.65963
Sum of soil 100 cm	37.3437		37.3437		37.3437
Exchangeable Calcium (kg ha-1)
Mineral soil 0-10 cm	196.797	0	245.735	0	151.659	32.7294
10-30 cm	176.105	20.9509	189.175	23.2986	145.74	19.6123
30-100 cm	509.169	129.708	509.169	129.708	509.169	129.708
Sum of soil 30 cm	372.903		434.91		297.399
Sum of soil 100 cm	882.071		944.079		806.568
Exchangeable Potassium (kg ha-1)
Mineral soil 0-10 cm	56.1732	5.69413	89.1414	2.34003	82.7477	2.55185
10-30 cm	239.597	21.8696	233.732	35.5647	208.844	20.7728
30-100 cm	1436.14	406.204	1436.14	406.204	1436.14	406.204
Sum of soil 30 cm	295.771		322.874		291.592
Sum of soil 100 cm	1731.91		1759.01		1727.73
Exchangeable Magnesium (kg ha-1)
Mineral soil 0-10 cm	22.2838	3.57664	29.4382	6.10454	19.5045	2.08441
10-30 cm	17.6502	2.35917	19.4385	2.73722	12.0463	2.27479
30-100 cm	78.6481	12.1822	78.6481	12.1822	78.6481	12.1822
Sum of soil 30 cm	39.9339		48.8766		31.5509
Sum of soil 100 cm	118.582		127.525		110.199

## Sheet: Golden Downs
Table 11: Golden Downs removed biomass and post-harvest remaining harvest residue and forest floor mass, carbon and nutrient pools for each treatment. Site average values and standard errors for soil in each treatment. ND = no data.
Component	Treatment
	FF		WT		SO
	Average	se	Average	se	Average	se
Mass (Mg ha-1)
Removed stem (wood + bark)	368.804		368.804		339.043
Removed tree crown	122.847		121.836		0
Removed understory	0		0		0
Removed forest floor	26.9406		0		0
Sum of removed stem + residue + forest floor + understory	518.591		490.64		339.043
Harvest residue	7.91101		8.92131		160.518
Understory residue	0		0		0
Forest floor	2.9934		29.934		29.934
Sum of residue + forest floor	10.9044		38.8553		190.452
Total Carbon (Mg ha-1)
Removed stem (wood + bark)	188.062		188.062		172.886
Removed tree crown	62.6937		62.1796		0
Removed understory	0		0		0
Removed forest floor	14.1593		0		0
Sum of removed stem + residue + forest floor + understory	264.915		250.241		172.886
Harvest residue	4.03401		4.54814		81.9033
Understory residue	0		0		0
Forest floor	1.57326		15.7326		15.7326
Sum of residue + forest floor	5.60727		20.2807		97.6359
Mineral soil 0-30 cm	82.6211	7.12273	82.6211	7.12273	82.6211	7.12273
30-60 cm	35.5504	4.23469	35.5504	4.23469	35.5504	4.23469
Sum of soil 30 cm	82.6211	7.12273	82.6211	7.12273	82.6211	7.12273
Sum of soil 60 cm	118.171	11.3574	118.171	11.3574	118.171	11.3574
Total Nitrogen (kg ha-1)
Removed stem (wood + bark)	287.185		287.185		264.011
Removed tree crown	358.856		349.269		0
Removed understory	0		0		0
Removed forest floor	210.178		0		0
Sum of removed stem + residue + forest floor + understory	856.218		636.454		264.011
Harvest residue	6.16025		15.7473		388.19
Understory residue	0		0		0
Forest floor	23.3531		233.531		233.531
Sum of residue + forest floor	29.5133		249.278		621.721
Mineral soil 0-30 cm	3409.01	313.525	3409.01	313.525	3409.01	313.525
30-60 cm	2128.43	254.859	2128.43	254.859	2128.43	254.859
Sum of soil 30 cm	3409.01	313.525	3409.01	313.525	3409.01	313.525
Sum of soil 60 cm	5537.44	568.384	5537.44	568.384	5537.44	568.384
Total Phosphorus (kg ha-1)
Removed stem (wood + bark)	55.7428		55.7428		51.2447
Removed tree crown	53.2802		52.007		0
Removed understory	0		0		0
Removed forest floor	18.8431		0		0
Sum of removed stem + residue + forest floor + understory	127.866		107.75		51.2447
Harvest residue	1.19571		2.46886		58.974
Understory residue	0		0		0
Forest floor	2.09368		20.9368		20.9368
Sum of residue + forest floor	3.28939		23.4057		79.9108
Mineral soil 0-30 cm	ND		ND		ND
30-60 cm	ND		ND		ND
Sum of soil 30 cm	ND		ND		ND
Sum of soil 60 cm	ND		ND		ND
Total Phosphorus (kg ha-1) [XRF]
Mineral soil 0-30 cm	901.664	118.122	901.664	118.122	901.664	118.122
30-60 cm	696.758	70.6344	696.758	70.6344	696.758	70.6344
Sum of soil 30 cm	901.664	118.122	901.664	118.122	901.664	118.122
Sum of soil 60 cm	1598.42	188.756	1598.42	188.756	1598.42	188.756
Total Calcium (kg ha-1)
Removed stem (wood + bark)	344.607		344.607		316.799
Removed tree crown	625.928		617.712		0
Removed understory	0		0		0
Removed forest floor	296.579		0		0
Sum of removed stem + residue + forest floor + understory	1267.11		962.319		316.799
Harvest residue	7.39199		15.6084		661.128
Understory residue	0		0		0
Forest floor	32.9532		329.532		329.532
Sum of residue + forest floor	40.3452		345.14		990.66
Mineral soil 0-30 cm	11257	1984.05	11257	1984.05	11257	1984.05
30-60 cm	10700.9	1825.47	10700.9	1825.47	10700.9	1825.47
Sum of soil 30 cm	11257	1984.05	11257	1984.05	11257	1984.05
Sum of soil 60 cm	21957.9	3809.52	21957.9	3809.52	21957.9	3809.52
Total Potassium (kg ha-1)
Removed stem (wood + bark)	172.079		172.079		158.193
Removed tree crown	258.601		252.745		0
Removed understory	0		0		0
Removed forest floor	31.7573		0		0
Sum of removed stem + residue + forest floor + understory	462.438		424.824		158.193
Harvest residue	3.69118		9.54772		276.178
Understory residue	0		0		0
Forest floor	3.52859		35.2859		35.2859
Sum of residue + forest floor	7.21977		44.8336		311.464
Mineral soil 0-30 cm	31815.3	6669.17	31815.3	6669.17	31815.3	6669.17
30-60 cm	39120.9	7653.04	39120.9	7653.04	39120.9	7653.04
Sum of soil 30 cm	31815.3	6669.17	31815.3	6669.17	31815.3	6669.17
Sum of soil 60 cm	70936.2	14322.2	70936.2	14322.2	70936.2	14322.2
Total Magnesium (kg ha-1)
Removed stem (wood + bark)	56.9105		56.9105		52.3181
Removed tree crown	74.7606		73.6069		0
Removed understory	0		0		0
Removed forest floor	26.308		0		0
Sum of removed stem + residue + forest floor + understory	157.979		130.517		52.3181
Harvest residue	1.22076		2.37447		80.5737
Understory residue	0		0		0
Forest floor	2.92311		29.2311		29.2311
Sum of residue + forest floor	4.14387		31.6056		109.805
Mineral soil 0-30 cm	10028	2368.56	10028	2368.56	10028	2368.56
30-60 cm	13840.4	3141.69	13840.4	3141.69	13840.4	3141.69
Sum of soil 30 cm	10028	2368.56	10028	2368.56	10028	2368.56
Sum of soil 60 cm	23868.4	5510.24	23868.4	5510.24	23868.4	5510.24
Bray Phosphorus (kg ha-1)
Mineral soil 0-30 cm	69.4816	20.1896	69.4816	20.1896	69.4816	20.1896
30-60 cm	38.0805	4.93939	38.0805	4.93939	38.0805	4.93939
Sum of soil 30 cm	69.4816	20.1896	69.4816	20.1896	69.4816	20.1896
Sum of soil 60 cm	107.562	25.129	107.562	25.129	107.562	25.129
Exchangeable Calcium (kg ha-1)
Mineral soil 0-30 cm	2774.66	411.433	2774.66	411.433	2774.66	411.433
30-60 cm	1102.42	259.103	1102.42	259.103	1102.42	259.103
Sum of soil 30 cm	2774.66	411.433	2774.66	411.433	2774.66	411.433
Sum of soil 60 cm	3877.08	670.535	3877.08	670.535	3877.08	670.535
Exchangeable Potassium (kg ha-1)
Mineral soil 0-30 cm	257.85	37.463	257.85	37.463	257.85	37.463
30-60 cm	143.73	29.0597	143.73	29.0597	143.73	29.0597
Sum of soil 30 cm	257.85	37.463	257.85	37.463	257.85	37.463
Sum of soil 60 cm	401.58	66.5227	401.58	66.5227	401.58	66.5227
Exchangeable Magnesium (kg ha-1)
Mineral soil 0-30 cm	605.834	101.159	605.834	101.159	605.834	101.159
30-60 cm	359.889	58.0539	359.889	58.0539	359.889	58.0539
Sum of soil 30 cm	605.834	101.159	605.834	101.159	605.834	101.159
Sum of soil 60 cm	965.723	159.212	965.723	159.212	965.723	159.212

## Sheet: Burnham
Table 12: Burnham removed biomass and post-harvest remaining harvest residue and forest floor mass and nutrient pools for each treatment. Soil treatment average and standard error for nutrient pool values for each treatment down to 20 cm depth. Site average values and standard errors for soil 20-30 and 30-50 cm depth in each treatment. ND = no data.
Component	Treatment
	WT		SO
	Average	se	Average	se
Mass (Mg ha-1)
Removed stem (wood + bark)	127.051		116.799
Removed tree crown	37.5719		0
Removed understory	22.72		0
Removed forest floor	0		0
Sum of removed stem + residue + forest floor + understory	187.343		116.799
Harvest residue	3.35344		51.1777
Understory residue	5.68		28.4
Forest floor	27.4609		27.4609
Sum of residue + forest floor	36.4944		107.039
Total Carbon (Mg ha-1)
Removed stem (wood + bark)	63.6482		58.5121
Removed tree crown	19.6182		0
Removed understory	ND		ND
Removed forest floor	0		0
Sum of removed stem + residue + forest floor	83.2664		58.5121
Harvest residue	1.69213		26.4464
Understory residue	ND		ND
Forest floor	14.4479		14.4479
Sum of residue + forest floor	16.14		40.8943
Mineral soil 0-10 cm	40.3865	1.60634	37.6333	1.27861
10-20 cm	ND		ND
20-30 cm	ND		ND
30-50 cm	ND		ND
Sum of soil 30 cm	ND		ND
Sum of soil 50 cm	ND		ND
Total Nitrogen (kg ha-1)
Removed stem (wood + bark)	100.836		92.6995
Removed tree crown	223.454		0
Removed understory	101.76		0
Removed forest floor	0		0
Sum of removed stem + residue + forest floor + understory	426.05		92.6995
Harvest residue	10.3712		241.962
Understory residue	25.44		127.2
Forest floor	494.621		494.621
Sum of residue + forest floor	530.432		863.783
Mineral soil 0-10 cm	2376.75	23.0593	2323.64	81.2081
10-20 cm	ND		ND
20-30 cm	ND		ND
30-50 cm	ND		ND
Sum of soil 30 cm	ND		ND
Sum of soil 50 cm	ND		ND
Total Phosphorus (kg ha-1)
Removed stem (wood + bark)	22.8692		21.0238
Removed tree crown	26.3047		0
Removed understory	7.28		0
Removed forest floor	0		0
Sum of removed stem + residue + forest floor + understory	56.4539		21.0238
Harvest residue	1.20035		29.3505
Understory residue	1.82		9.1
Forest floor	25.8786		25.8786
Sum of residue + forest floor	28.8989		64.3291
Mineral soil 0-10 cm	ND		ND
10-20 cm	ND		ND
20-30 cm	ND		ND
30-50 cm	ND		ND
Sum of soil 30 cm	ND		ND
Sum of soil 50 cm	ND		ND
Total Phosphorus (kg ha-1) [XRF]
Mineral soil 0-10 cm	373.328	18.9774	381.897	13.9017
10-20 cm	468.219	12.9299	529.33	23.3384
20-30 cm	392.593	32.505	392.593	32.505
30-50 cm	681.251	103.906	681.251	103.906
Sum of soil 30 cm	1234.14		1303.82
Sum of soil 50 cm	1915.39		1985.07
Total Calcium (kg ha-1)
Removed stem (wood + bark)	163.896		150.671
Removed tree crown	125.605		0
Removed understory	36.08		0
Removed forest floor	0		0
Sum of removed stem + residue + forest floor + understory	325.581		150.671
Harvest residue	5.71412		144.545
Understory residue	9.02		45.1
Forest floor	208.563		208.563
Sum of residue + forest floor	223.297		398.208
Mineral soil 0-10 cm	4693.32	66.427	4664.68	75.2124
10-20 cm	6085.53	290.27	5879.82	193.345
20-30 cm	4870.79	116.651	4870.79	116.651
30-50 cm	6264.37	132.217	6264.37	132.217
Sum of soil 30 cm	15649.6		15415.3
Sum of soil 50 cm	21914		21679.7
Total Potassium (kg ha-1)
Removed stem (wood + bark)	177.872		163.519
Removed tree crown	171.672		0
Removed understory	74.64		0
Removed forest floor	0		0
Sum of removed stem + residue + forest floor + understory	424.184		163.519
Harvest residue	8.07418		194.1
Understory residue	18.66		93.3
Forest floor	108.435		108.435
Sum of residue + forest floor	135.169		395.835
Mineral soil 0-10 cm	20548.7	43.9196	20647.5	61.1313
10-20 cm	28946.8	62.6366	28812	88.9729
20-30 cm	27076.6	105.662	27076.6	105.662
30-50 cm	35666.1	133.897	35666.1	133.897
Sum of soil 30 cm	76572.2		76536.2
Sum of soil 50 cm	112238		112202
Total Magnesium (kg ha-1)
Removed stem (wood + bark)	62.2552		57.2315
Removed tree crown	40.2151		0
Removed understory	11.04		0
Removed forest floor	0		0
Sum of removed stem + residue + forest floor + understory	113.51		57.2315
Harvest residue	2.08916		47.328
Understory residue	2.76		13.8
Forest floor	66.8787		66.8787
Sum of residue + forest floor	71.7278		128.007
Mineral soil 0-10 cm	4844.14	49.0893	4864.19	62.4799
10-20 cm	6549.64	156.51	6481.82	201.789
20-30 cm	5716.57	257.805	5716.57	257.805
30-50 cm	8551.98	521.781	8551.98	521.781
Sum of soil 30 cm	17110.4		17062.6
Sum of soil 50 cm	25662.3		25614.6
Bray Phosphorus (kg ha-1)
Mineral soil 0-10 cm	6.1349	0.23324	6.16545	0.257317
10-20 cm	6.92245	0.2711	7.248	0.385545
20-30 cm	5.04858	0.655566	5.04858	0.655566
30-50 cm	15.3414	6.08256	15.3414	6.08256
Sum of soil 30 cm	18.1059		18.462
Sum of soil 50 cm	33.4474		33.8035
Exchangeable Calcium (kg ha-1)
Mineral soil 0-10 cm	800.929	28.6622	711.16	72.7223
10-20 cm	529.501	38.3262	559.118	73.3553
20-30 cm	303.654	88.5238	303.654	88.5238
30-50 cm	295.104	94.7997	295.104	94.7997
Sum of soil 30 cm	1634.08		1573.93
Sum of soil 50 cm	1929.19		1869.04
Exchangeable Potassium (kg ha-1)
Mineral soil 0-10 cm	127.382	5.43751	117.146	8.23518
10-20 cm	108.544	4.07903	119.476	11.3507
20-30 cm	91.0368	27.5568	91.0368	27.5568
30-50 cm	124.921	22.0382	124.921	22.0382
Sum of soil 30 cm	326.962		327.658
Sum of soil 50 cm	451.883		452.58
Exchangeable Magnesium (kg ha-1)
Mineral soil 0-10 cm	204.326	12.454	186.651	15.5129
10-20 cm	178.881	10.8262	183.493	20.8
20-30 cm	122.167	16.5798	122.167	16.5798
30-50 cm	200.574	11.3878	200.574	11.3878
Sum of soil 30 cm	505.374		492.311
Sum of soil 50 cm	705.949		692.885

## Sheet: Berwick
Table 13: Berwick removed biomass and post-harvest remaining harvest residue and forest floor mass, carbon and nutrient pools for each treatment. Soil treatment average and standard error for carbon and nutrient pool values for each treatment.
Component	Treatment
	WT		SO
	Average	se	Average	se
Mass (Mg ha-1)
Removed stem (wood + bark)	258.764		237.883
Removed tree crown	37.7378		0
Removed understory	1.44157		0
Removed forest floor	0		0
Sum of removed stem + residue + forest floor + understory	297.943		237.883
Harvest residue	6.01282		64.6315
Understory residue	0.360392		1.80196
Forest floor	24.1694		24.1694
Sum of residue + forest floor	30.5426		90.6028
Total Carbon (Mg ha-1)
Removed stem (wood + bark)	129.632		119.171
Removed tree crown	19.7133		0
Removed understory	0.685561		0
Removed forest floor	0		0
Sum of removed stem + residue + forest floor + understory	150.03		119.171
Harvest residue	3.02117		33.195
Understory residue	0.17139		0.856951
Forest floor	12.8752		12.8752
Sum of residue + forest floor	16.0678		46.9272
Mineral soil 0-10 cm	34.4132	2.52455	37.0741	2.52794
10-20 cm	24.404	1.1502	25.217	1.35723
20-40 cm	29.9241	2.24551	28.8893	1.26644
40-60 cm	18.0289	2.31712	22.869	2.77511
Sum of soil 60 cm	106.77		114.049
Total Nitrogen (kg ha-1)
Removed stem (wood + bark)	205.372		188.8
Removed tree crown	190.995		0
Removed understory	14.6545		0
Removed forest floor	0		0
Sum of removed stem + residue + forest floor + understory	411.022		188.8
Harvest residue	10.4454		218.013
Understory residue	3.66362		18.3181
Forest floor	275.682		275.682
Sum of residue + forest floor	289.791		512.013
Mineral soil 0-10 cm	2215.26	187.107	2347.06	204.699
10-20 cm	1747.18	114.449	1921.07	108.54
20-40 cm	2476.57	174.801	2450.99	159.371
40-60 cm	1626.84	104.545	1924.35	141.642
Sum of soil 60 cm	8065.86		8643.47
Total Phosphorus (kg ha-1)
Removed stem (wood + bark)	38.8146		35.6825
Removed tree crown	14.5828		0
Removed understory	1.72775		0
Removed forest floor	0		0
Sum of removed stem + residue + forest floor + understory	55.1251		35.6825
Harvest residue	1.34103		19.0559
Understory residue	0.431938		2.15969
Forest floor	23.3336		23.3336
Sum of residue + forest floor	25.1065		44.5492
Mineral soil 0-10 cm	250.756	15.1926	281.408	17.5222
10-20 cm	286.528	18.9962	294.605	11.9783
20-40 cm	604.704	27.9432	581.08	27.2683
40-60 cm	593.491	16.6069	613.13	35.6768
Sum of soil 60 cm	1735.48		1770.22
Total Phosphorus (kg ha-1) [XRF]
Mineral soil 0-10 cm	431.043	31.4452	456.874	29.6895
10-20 cm	424.137	19.7797	464.438	24.2799
20-40 cm	835.85	69.2191	842.023	54.0107
40-60 cm	848.912	78.7541	835.345	79.7305
Sum of soil 60 cm	2539.94		2598.68
Total Calcium (kg ha-1)
Removed stem (wood + bark)	155.258		142.73
Removed tree crown	88.0556		0
Removed understory	7.45552		0
Removed forest floor	0		0
Sum of removed stem + residue + forest floor + understory	250.77		142.73
Harvest residue	5.16074		105.745
Understory residue	1.86388		9.3194
Forest floor	206.741		206.741
Sum of residue + forest floor	213.766		321.806
Mineral soil 0-10 cm	14702.7	692.983	16399.6	684.354
10-20 cm	17746.1	762.155	17789.4	652.314
20-40 cm	37510.6	3000.83	38600.7	2328.81
40-60 cm	37235.7	4379.42	39875	2357.59
Sum of soil 60 cm	107195		112665
Total Potassium (kg ha-1)
Removed stem (wood + bark)	445.074		409.159
Removed tree crown	83.6134		0
Removed understory	14.7405		0
Removed forest floor	0		0
Sum of removed stem + residue + forest floor + understory	543.428		409.159
Harvest residue	12.3019		131.83
Understory residue	3.68511		18.4256
Forest floor	64.1627		64.1627
Sum of residue + forest floor	80.1497		214.419
Mineral soil 0-10 cm	10018.8	471.067	11692.2	428.877
10-20 cm	12904.2	658.988	13634.1	588.192
20-40 cm	33874.5	2650.05	31981.6	1274.94
40-60 cm	42427.6	5941.48	38040.5	1499.98
Sum of soil 60 cm	99225.1		95348.3
Total Magnesium (kg ha-1)
Removed stem (wood + bark)	108.681		99.911
Removed tree crown	23.5851		0
Removed understory	2.72995		0
Removed forest floor	0		0
Sum of removed stem + residue + forest floor + understory	134.996		99.911
Harvest residue	2.82583		35.1809
Understory residue	0.682488		3.41244
Forest floor	57.7851		57.7851
Sum of residue + forest floor	61.2934		96.3784
Mineral soil 0-10 cm	5614.13	256.42	6554.06	257.656
10-20 cm	7252.5	389.841	7686.59	320.647
20-40 cm	19568.9	728.483	19644.7	1416.84
40-60 cm	23562.9	677.77	24697.8	1756.8
Sum of soil 60 cm	55998.4		58583.1
Bray Phosphorus (kg ha-1)
Mineral soil 0-10 cm	7.10034	0.664953	7.97784	1.69322
10-20 cm	5.82961	1.10696	5.41563	0.703391
20-40 cm	4.00983	0.375009	4.35763	0.52254
40-60 cm	3.6627	0.362977	3.52115	0.46432
Sum of soil 60 cm	20.6025		21.2722
Exchangeable Calcium (kg ha-1)
Mineral soil 0-10 cm	582.669	43.6584	764.989	66.2511
10-20 cm	415.038	30.1512	604.624	40.9655
20-40 cm	645.982	127.79	812.677	122.776
40-60 cm	539.345	77.9272	657.054	103.537
Sum of soil 60 cm	2183.03		2839.34
Exchangeable Potassium (kg ha-1)
Mineral soil 0-10 cm	80.0978	12.3324	125.574	27.0518
10-20 cm	59.4783	5.73561	90.0629	11.614
20-40 cm	99.7984	28.594	148.857	42.3844
40-60 cm	88.5521	16.6176	105.223	26.5491
Sum of soil 60 cm	327.927		469.717
Exchangeable Magnesium (kg ha-1)
Mineral soil 0-10 cm	145.209	7.68519	194.619	12.5653
10-20 cm	136.468	10.5833	183.378	15.7111
20-40 cm	273.644	50.4125	266.182	35.3245
40-60 cm	293.443	43.8196	266.043	37.3892
Sum of soil 60 cm	848.764		910.222
